# Supplementary material for: Genome-wide identification and expression pattern analysis of the kiwifruit GRAS transcription factor family in response to salt stress
Source: BMC Genomics. 2024 Jan 2;25:12. doi: 10.1186/s12864-023-09915-z (PMC10759511; doi:10.1186/s12864-023-09915-z)
Supplement: Supplementary file 1 — Additional file 1: Table 1. Results of AcGRAS TF family identification. [file 12864_2023_9915_MOESM1_ESM.xlsx]

## Sheet: Table1
Table1 Results of AcGRAS TF family identification.
protienID	geneID	gene name	protien sequence
PSS35830.1	Acc00319.1	AcGRAS1	MERTLFSQSETHFLHPNLHINGHDPNMQSTNNQPQSSHTSTSRSSDSGEPTGDGKWASRILRECARAISNKDSGQIHNLLWMLNELASPYGDCDQKLASYFLQALFCKATESGQRCYKTLISVAEKSHSFDSARKLILKFQEVSPWTTFGHVASNGAILEALEGETKLHIIDISNTLCTQWPTFLEALATRNDETPRLKLTVVVTASIVRSVMKEIAQRMEKFARLMGVPFEFNVISGLNHLGELTKEGLGVQEDEAIAVNCIGALRRVEVEEREVVIQMLQSLHPRVVTIVEEEADFSSSRNDFVKCFEECLRFYTLYFEMLEDSFPPTSNERLMLERECSRSIVRVLACDDEQNGNVGDCERRERGVQWIERLKEAFSPVSFSDDVVDDVKALLKRY…
PSS35967.1	Acc00470.1	AcGRAS2	MPLPFDFEGKGFFELLTESANKESCFFLGLIEPTSVLDTISSPSPPTSTLSSSLGGGGGSADTAGVAAVSGNSNVGVESRCGSSELRQVPPPAQEVGSGSAAAGAEKCGLGMEDWESILSDSAAASPGQEQSVLRWIMGDVEDPSMGLNRLLQSDGGGGPPAVDFEFHGGFGSGGGVVDQGFGLDPVASGGGNLMGPINSSLPIPGFSHTTNKFSHEKLNLAPNPSNPQNYKLPNPPNPMFSPLSNNFLPISLSPSAFNHPQPPLESTETKPQIFNPLMLINNHQAQPPQNPSFFLPFPYPQQNPHLILPPPAKRHNAGGIEPVSKGQFSDSMLQHQQQDTLSHHLHLLPYLQQRPKMVGDEMGQNQVIIDQLFKAAELIQTGNSVHAHGILARLNHQL…
PSS36022.1	Acc00526.1	AcGRAS3	MDTLFRLVSLQQQQQSDQSFNSSRTSSSSKSSTQQNHPHQTEVEECFNFFMDEDDFSSSSKHFYNPYQPPSTTTPTTTPTTSTPPPPPLPPSHDLNLDFSGNWASELLLETAKAIADKNSGRVHELMWMLNELASPYGDTDQKIASYFLQALFSHMTDSGERCHRTLTSASEKNCSFESTRRTVLKFQEVSPWTTFGHVACNGAIMDAFEGETKLHIIDISNTYCTQWPTLLEALATRTDETPHLRLTTVVAGGGEAAVQKVMREIGQRMEKFARLMGVPFKFNVIHYTSDLSNLNLLELDVREDEALAVNCVGALHVSRRRDAVVSMFRSLRPRIVTVVEEEADFDFGTDGIEFVRGFQECLRWFRVYFECLDESFARTSNERLMLERAAGREVVDLV…
PSS36228.1	Acc00595.1	AcGRAS4	MGPYDSSTSSSAISSSPSSSTSSSSSSSSCAGKSPDQIDGLLAGAGYRVRSSELRHVAQRLEHLETVMVNAPSQISHLGNDVVHHNPSDLGTWVDSLLSDLNPPEYSDLRYDDFGPILDPSTITRAWTEHLIPEQQRIIPQHLSVATEMEEDSSIRLVHVLMTCAECVQGGEFSLACSLIDEMQHLLTRVNVGCGIGKVAGYFVDALSRRLFTPQGVALVGSTIENEILYNHFYEASPYLKFAHFTANQAILEGFDGHDCVHVIDFNLMHGLQWPALIQALALRPGGPPVLRLTGIGPPSPDGRDSLREIGVRLTELARSVNVRFAFQGVTASRLEDVKPLMLQVDPKEAVAINSIMQLHRLLVSDPTRTSPINNVLDWIRNLNPKIMTVVEQEVDHNQ…
PSS36653.1	Acc01172.1	AcGRAS5	MKRDRDRDKAESSSMAATAAEKGKMWTAEQADVGGMDELLAVLGYKVKASDMLEVAQKLEQLEMVMEDDGISHLSSDTVHYNPSDLSGWVQSMLSELNGTGFDVGPAESTIIDDSLLVPSDNNSSIVSSSIDFTPSQSQQSQIYEDNSEYDLSAIPGGAICKQNESSAENGNKRRKTIGNRSGEAASAEVCGGPTAARPVVLVDSQETGVRLVHTLMACAEAVQQGNIKLADALVKHIGLLAVSQAGAMRKVATYFAEALARRIYKIYPQESNDTSYSDLLEMHFYETCPYLKFAHFTANQAILEAFAGATRVHVIDFSLKQGMQWPALMQALALRPGGPPALRLTGIGPPQPDNTDALQQVGWKLAQLAEAIGVEFEFRGFVANSLADLDAAILDIRP…
PSS34805.1	Acc01917.1	AcGRAS6	MSAFGLLGDNGGHAPSNRANGIRTRESPLTSAFGSNITVNPLSSYHLAASDGKMVRKRSASEIEQIHNNRFLRPLVAPPDSIGCPVLPLAASNSIIPVGDNPHFNHSTIQASLPNLSAPSRASGPGFSTTCLAYLDPQLSPHPNPNPDPSVCVFSGLPVFPSERRRNSSNNAPVEVLPVSPAAEVSAMEDTTMATAWIDAIIKDLIHSSTPHVSIPLLIHNVREIIHPCNPHLASLLEYRLRSLVTPPDPGQTQHHDHQPSPDFPYLPLSDSAATNQHYLNQQSSQSQAQQQQQQQPQQDSSPSHDLIAMTTATTTHEPALGAPPPSITTTTTREKEREEMRRQKRDEEGLHLLTLLLDCAEAVSADNFEEANKMLIEISQLSTPFGTSAQRVAAYFSE…
PSS32705.1	Acc03005.1	AcGRAS7	MIQPGLLQPSMWPSFNNMNSSFDEDEDCLFDIDANMFSDGFIDFPAHQLDRLDGVLLEDDFSLDLKEFETTLSEIGDMAESFEHEKLPINEKEQQTSLILPTDDTKIDNSLSLVHLIRAYEEAMEKEQRELAEVITKRVGEKVSPVAEIMDRLLYYLFQPSDKHLDYLKQESSKNFYAAFKAFYQIFPYGTFAHLAANLAILEAMPRDVEIIHIVDFDIGEGIQWSSMIEAIECERKEIKLTSIKWTEDDSSYDSSGSWRFDETKRRLLDHARAFGLNLAVEEVELHNLESEIEKMKRRGGSGEWFSFNCMVGLPHMGRVRSRRHVIEFLKVAKGILVHPPNCHISSTKGIITFGDGDAWEILKESPSFGSFFNGYLVHYQALLESMEFTFQNHLGEAR…
PSS32706.1	Acc03006.1	AcGRAS8	MQPDFLQYSSWSSFSNRNSSLDEFDDGLFMDSTVDHYEFSPSFTISDDSDNSIISIFPSTSPDQFMKLPVLAETDFSIALDDFVIEDMPEPLEESEKSCPSQWFSMDGEDGWSLSSPVNSSDKSMDMSLIHASLTLPTEDMELGNELRLVHLVKAYGEAVDTEQRELAKVIAERIRERVSPVGGVMERLLCYLFQPLDKQACYLKQESGKNFHAAFKAFYEIFPYGKFAHFAANLEILKALPHDVEVIHIIDFDMGAGIQWSSMIEAIRGQQREIKLTSIKWSEGDYNCDPTRWRFEETKRWLCDHARTFGLKLTVDSMKLHDLVSKIKKMKKNGGRRKWLAFNCMVGLPHMGMVRSRKDVSEFLGAAKELLAYTAIFGCNNTGIITLGYGDTWAESNS…
PSS32707.1	Acc03007.1	AcGRAS9	MMQPQLFQQPSWPFYNIMHSPRDHVGAYGGLQMNGQFLSTIFSNEFLEDPMSGDELQSPTPVETIADDMEGIDIISCGEFEDVCRWLGEDACEGSLSSEQLSIEGEDVWSPCPSTKSSEASMVFPSAQVSPSLPRDGNEIETQLTIQHLLKAYGEAMEMEQRELAEVIVKCIVEKVSPVGETLERLTLNLFQSEGKQGDYLKQESIKNFEAAFNAFYQIFPYGRFAHFTANSAVLEAMPENVETVHIIDFDMMEGVQWPPMIEAVAQRQKALRLTSIKVEDCGDAPLYWRFEETKRRLCNHARSFGLNLKVDEVGIEDLVTAMGKIKKRGGRREWLVFNCMVGLPHMGRERSRSHVKEFLGVAKALLDDSATNKGIITIGDGDAAERLKSCTTYGSFFD…
PSS32788.1	Acc03088.1	AcGRAS10	MSVFGLLGDNGGHGHAHSNRANGIRTRESPLTSAFCSSITVNPLSSHHQAAADGKMVRKRAASEIEQIHNNRFIRPLVAPPDGIGCPFLPLTASNNSIIPAGDNPHFNHSTIQASLPNLSATPRASGHGFSTTSLAYLAPQLSPHHHHPNPDPSVCVFSGLPLFPSERRRNSGNNAPVEALPAPTAADVAAMEDTTMATAWIDAIVKDLIHSSTPHVSISLLIHNVREIIHPCNPHLAALLEYRLRSLVTPSDPAQTQHQHHDHQPPPDFPYLSLPDSAATNLHFLNQQSPQPQAQQLQRPKQQQDSSPSHDLVATTTTHEPALAAAAPPTSITATREKEKAEMRRQKRDEEGLHLLTLLLDCAEVVAADNFEKANKMLIEISQLSTPFGTSAQRVAAY…
PSS33046.1	Acc03430.1	AcGRAS11	MSSGFSGDFFTAGGFTGRSMAINNPQNIYNLADPASQIHPRRPDLIGKRSLAEFQTQHQLLQQQQALGLYLRNVKPRTYQNPSPISPISSDFSASLSPDVSSISSTSSVSSSPAISTRYGLPIMQPQQIRPQPINFGNGNSVIPFNHPNFSGVSYPNLLPNRGVNRETGEESEKKMMNRLHELEKQLLDDNEDDEGDAVSVVTNSEWSETIQNLIGSTQKPISPTSSSSSCSSSSAYPQSLSPKQSLIEAATAISEGKTEVASEILTRLNQVGNIRGTAEQRLTAYMVSALRSRVKPTEHPPPVAELYGEEHAISTQMFYEVSPCFKLGFMAANLAILEATSDQRPCKLHVVDFDIGRGGQYMHLIHALAARKGDNSPSLKITTFTDFAYGEEKLKLVG…
PSS33359.1	Acc03747.1	AcGRAS12	MVRLTILSTMRKLFRSCLIRILSMFKGGGTYLDHKFVDLPPFSLDPNLGVLVPPFDMTAEVDYHTDYDFSDGVLKFINQMLMEEDIEEKTCMFQESTALQAAERPFYEVLGEKYPPSPDHRQIRYLHQNVKNSSEFYSGVAYSGYNASSSTGSSVIVPGLTCDHGEYESPPVQSVAVDLASQSASQSSFSSSSSSGNAVDGLVDSPESTLRVPDIFNDTRSVLQFKKGVEEASKFLPHIDGLCLDSGGNFVKEAKEEEMSVVVKVETEYALDGLRGKKNPHPEELDLEAGRSNKQSAVYAEGTVRSEMFDWVLLCNGGKSESALREAFQNGMNKYMQESGQSKGSNGGKARGKKKGRKRDVVDLRTLLTLCAQSVAADDRRSASELLKQIRQHSSSTGD…
PSS31796.1	Acc05087.1	AcGRAS13	MDMVVDDVLTELEFSGYSTTSTTTTTVTTDDEYGCTWNDWSPVVDWDELSGPHDDFHDLIELMIDDNSTAAYHHHVGNAEAAAADAPEMGVAAAEDSKGLRLVHLLMAAAEALTGATKSRELARVILVRLKELVSPHDGTNMERLAAHFTEALQGLLEGAGGGHNKHMLGTGSHHHHHHHDDHHQTDVIAAFQLLQDMSPYVKFGHFTANQAILEAVTHDRRVHIVDYDIMEGIQWASLMQALVSRKDGPPAPHLRITAVSRGGSGRRFIGTVQETGRRLTAFAASIGQPFSFHQCKLDSDETFRPSALKLVRGEALVFNCMLHLPHFNYRAPESVASFLCGAKVLNSRLVTLVEEEVGPTGDGGFMGQFMDSLHHYSAVYDSLEAGFPMQGRARALVE…
PSS30316.1	Acc05555.1	AcGRAS14	MKSEMGSLKSENSCNKLHPTSPNESINDEKKTRPLSDLDQNSLTPRSLGLPALKYEVLDGDIEIQSPDSTMWESFFSDQLDGDFMISSPLRNVPSPQASNYSYVHSMHGQSLLGSSPPRMSSPLGAYGSVQKGKGLSPLHRVFNSPNNQYMQPAEINSLSMPALETFLDDYEKDDDDMLAFAPMFNSGGVGSSSECLDAVAAVPALLDCLTMQNSSRFCGPVDKSSVTGGSQLNQETESYQVGSGVTAPFSQQLHEERQQEKQLLQPLSRLQQPPHNTLLVPPPEPDQEQDSGLQLVHLLLACAEAVAKEDYMLGRKYLHHLNRVVTPLGDSMQRVASCFTEALSARLAATLTTKPSTSISKPFTPFPPDSLEILKIYQILYQACPYIKFAHFTANQAI…
PSS30535.1	Acc05821.1	AcGRAS15	MNSSLASTKPDVTLSLTLSTSPDALEALNLEEIGIKLIQLLLTCTNHVSSGNLHRADVCLRQISSLASISGNSMQRLATRFASALAVRLVKRWQGLYKALNRAEPESSEMDRDQSTFAQAFPYLGLAYAIITRTLIQTMSEEHIIHIIDLGSGDPKLWIPLLRGLGHLAHGPPHVKITCVNANKVVLEKLGKNLFKEAESLDMPFQFNAVNVRLRDLTLDMLNIRSGEVLAIASILSLHVLLAEDDRVDAQFGLNKNNNSVKDCKQMVEFLAMVHSVSPKVVLLVEQESDNNLTRLVDRFVEGLHYYSAIFDSIDSTFGGSSCEERIAIEKMFGKEIESIMACEGLEREARHERYAKWTVRFARAGFKPVRLWYDSIEEAKRLMVAYGPEGYLVVNQRA…
PSS30700.1	Acc05985.1	AcGRAS16	MPRYDYESRSFPTLCSNLLTPPPPFHAMTSKSQIRPWLGFSTSKALGNFGDANYMEQLLVHCATAIETNDATLVQQILWVLNNIAASDGDSNQRLTCGFLRALVARAARSGTCKVLMTTAANLAIATHKFSIIELAGFVDLTPWHRFGFTAANAAILDAVEGFPVVHIVDLSLTHCMQIPTLIDSIANRLEGPPLVRLTVAGLTEDVPPKLDLSYEELGTKLVNFAKSRNVTMEFRVIPSSSSDGFSTFIEQIKIQNLLHSMNREALVINSHMMLHYIPEESLLSSPNASYRTIFLEAVRSLDPTIMVLVDEDADFTSRNLVIRLRAAFNYLWIPYDTVDTFLPRGSEQRKWYEADLCWRIENVVAAEGAQRVERLEPKWRWVQRMWSAGFRHVRFSEE…
PSS30809.1	Acc06094.1	AcGRAS17	MKVPCTTTQAHQPPSLKHRATSFNEPKSVLDLGRSPSPSPAVNKPTPKSEVSAISESLFQSDDGSLHSVDQILNLEDWVWMRELGLHDDSTRIPQFNHSDSQLLPEFPPSHSFVPDDFSLSSDQFPNESFNSVALSNDFHHMNNDDFNFVDVLIRAADCFESNELQLADVILERLNHQLPYPTGKPLQRAAFYFKEALLGLLTGSTRSTHSSDVIQAIKAYKNFANVSPIIMFSNFTANQAILEAVDGSMFVHVVDFDIGFGGQWASFMREVADRAESRRVNSPSLRITAVVPEEYAIESRLIRDNLNQFACELKIGFDIEFVLVRTFELLSLKAIRFIDGEKTAVLLSPAIFQRIGAGFLNDLRQISPHVVVLVDAEGMTEGGTPSFRRSVIDGLEFY…
PSS30824.1	Acc06109.1	AcGRAS18	MAYMCADSGNLMAIAQQVIKQKQQQEQQQQQQQQQIGASPFSLSPWSTTHQSLSSSPTLGYGFPDPFQVAGGTADGGEPGFHFPNLEHQSSAFRFADFGGGSGGEFDSDEWMESLMGGGDSTESSNLASSWHSSADFGLYNSDPFSACPSRLIIASSPPSDLSRVIFSDSLKNTNLLQASSPPWAATSPSPVKNDVVSGTITTSPEADSSKPLFKALLDCAKLAELEPDKAMISLVRLRELVSEHGDPTERVAFQFTEALFSRIKHQTENTPTVSENTSEELTLLYKVLNDACPYSKFAHLTANQAILEATQRAKKIHIVDFGIVQGIQWAALLQALATRPAGKPEFIRISGIPAPALGKSPSSALFATGNRLRDFAKLLGLNFEFEPVLTPIQDLNGS…
PSS23766.1	Acc08589.1	AcGRAS19	MRMDPRLSRFSGSMNGVPLGNQFPLGNQSLSFFADRNLVGGSRIENPFQHQNLGGVEFPPNGPLSVDAVPSSTVNSDEDPQEDCDFSDAILRYINQMLMEEDMEDKTCMLQESLDLQAAEKSFYEIIGQKYPPSPEQNPTFSDQNSEGPHDYLSRNHSNCIGSISNGSDYLLDSSWFNNPVDYSTSQPKSFPLYNPSQSFVSSSNSLNNFIDGFFDSPNSPLQVADLYSGSQSIWQFRKGVEEASKLLPSNKELLINFEVNGLSNQELKRETSEVFIKVVKKEEKEYSPTGLKGRKNPHRDDEDFEEERISKQAAVFPESTVRSNLFDTVLLCSMGEGKNVLAAYSEVLKSRTSKKLEQNGQSKEPNGGKGRGKKKKGKKEVVDLRTLLIQCAQAVAAD…
PSS23842.1	Acc08697.1	AcGRAS20	MMQPELLEQLSWPYHNIINSPLDQEFPFSFSNTKDSFSSGISSDQFLFTDVVVEYPMSGDEFQVTDGDYMEGLEPILGGDQLGDVCIWLCKDESEESFPSTNQYTEPKDVWSPSQSTKSSEVLLTLPGGNMDIDSQLSLGHLLKAYGEAMEMAQRELGDVITRRIMEKVSPVGETLERLGFHLFHSVGMTEEEHLIQEPSKNFEAAFKAFYQIFPYGKLAHFTANLAILEAVPENIETIHIVDFDAGEGVQWAPMIESVASLRKALRLTLIKSGEDLLGEATRRLYDHARSCGLKLKVEEVGIEDLVSEIKKMKHRGGRREWLAFNCMVGLPHMRKGRSRSHVREFLRQAKELLANFENNEGIIVIGDGDAGERLRSCSGYGSFFEGYLSHYQALCESM…
PSS23895.1	Acc08751.1	AcGRAS21	MARKRAACETIDQLQTEAGFHRTVTPAATNPLNHSTTMLMPASSATISSGTYVGMGPLVLPHHHRTQPQGRAPPLPLPPPPPPPQSQPQPPSFCVFSGLPLFPPESTSRNTNVSPISSCVAGSTSSGSGSMEDTEATAWIDGIIKDLIHTSTHVSIPQLIKNVREIILPCNSNLAALLEYRLHSLTNMDPIPPNTTTTTGNFQQQQQPPSHKTSSRKEARASGNLQQLRHRYHPNQVLQGADVLLNLDSNTALANLPFPLPAEYYSSPSHNVHGITNHYLNSVLTTTLVPTTPNPNISTSTGNGDHGQHLPNNVINPTNCPSSISPSINHVRQSGRQQLCSQNQPQPQPQVEKPQIDESPPPPVPDQPSTSAVSTAITKKEEMQKKKRDEEGLRLLTLL…
PSS24133.1	Acc09013.1	AcGRAS22	MLLPLDFEGKGFFELLTESSNKESCFFLDITEPISVLDTISSPSPPTSTLSSSLGGGGGGSGSADTAGVAAVSGNSNVGVESGCGSSELRQVPPPPPEVGCGSAAAGAEKCGLGMEDWESILSDSAAASPGQEQSVLRWIMGDVEDPSMGLNRLLQSGGGGGPAAAEFEFHGGFGGGGVDQGFGFDPVASGGGNLMGPINSTLPIPGFSHTPNKFAHEKLNLAPNPSNPQNYKLPNPPNPMFSPLSNNFLPISLSQAAFNHPQPPLESPETKPHIFNPLMLINNHQAQPPQNPAFFLPFPYPQQDPHLILPPPAKRQNTGGLEPIQKGQFSDSMLQHQHQQDNLSHHLHLLPYLQQRPKMVGDEMGQNQGVIDQLFKVAELIQTGNSVHAHGILARLNH…
PSS24424.1	Acc09266.1	AcGRAS23	MVQEEGSSSVNSSPLQLFSLMSLSPGLGSPYPWLRELKSEERGLCLIQLLVACANQVAAGSVEKANIGLEQISHLASPDGDTMQRIAAYFTEALADRMLKGWPGLHKALNSTKISSVSEEILAQRLFFDLCPFLRLSYVITNLAIIEAMEGEKVVHIIDLHSFEPAQWIDLLQALSARPEGPPHLKITGIHEQKEVLELMAHRLNEEAGKLDIPFQFNPIVSKLENLDIECLRVKTGEALAISSVLQLHSVLAFDDEMLRRQSPSASKSLNSVPIQRVFQMSSLTLGDFLEKDVVNGYSPCIDSPSPVSFASSPKMGNFLKALRGLSPKLMVVTEQESNHNAHSLMDRVTEALNFYAALFDCLESTVPRSIERQKVEKLLFGEEIKNIIACEGLERKER…
PSS24768.1	Acc09685.1	AcGRAS24	MQTSQEHQSSGGFHSLYHQPINQVEPHCYSSFQILNNNVCPDNGSQATHVSFQSCNEQYFTLDSAPATGCVAYDTPSALSISSNITPFSPQGSQSYLSDPHHSSDNNYGSPGSGSSGVDDDTELKHVLRALEFQLLGPESDIDDSCSSFKGAVDQAYSMEKLDVKQLLFSCATALSDEDFPTVKRLMEVLESMVSVSGEPIQRLGAYMLEGLKARLYSSGSLIYNNLKCNEPTSPELMSYMHVLYQICPYYKFAYNSANVVILEAMANESRIHIIDFQIAQGSQWVSLIEVLGKRPGGAPYIHVTGVDDSQSIHARGGGLDLVGQRLSKVAASCGVPFEFHGAAISGCEVEVENLRVRRGVALAVNFPYVLHHMPDESVTTRNHRDRLLRLVKSLSPKV…
PSS20895.1	Acc09934.1	AcGRAS25	MDPYDSSTSGSGISSSSSSSSCAGKSPEQMDCLLAGAGYRVPSSELRHVAQHLERFEKVMVNAPSQISHLGNDVVHHNPLDLGTWVDSLLSDLNPPEYSDLRYNDFGPILDPSAITSAWTEHLTPEQQRILPQHLTVATAMEEDSSIRLVHVLMTCAECVQGGEFSLACSLIDEMQDLLTRVNVGCGIGKVACYFIDALSRRLFTPQGAALVGSTNENEILYHHFYEASPYLKFAHFTANQAILEAFDGHDCVHVIDFNLMHGLQWPALIQALALRPGGPPVLRLTGIGPPSSDGRDSLRETGVRLAELARSVNVRFDFRGIVASQLEDVKPLMLQVDPKEAVAINSIMQLHRLLVSDPIRTSPINNFLDWIRDLNPKIMTVVEQEADHNQPEFLARFT…
PSS21226.1	Acc10270.1	AcGRAS26	MDTLFRLVNLQQQHYQQQSDQSNSSRTSSSSKSSTQQNQPHHAQVEECFNFFMDEDDFSSSSKHFYNTYQPPSTTTTPTTTTGTPPPPHDDLNLDFSGNWSTELLLETAKAFADKNSGRVQELMWMLNELGSPYGDTDQKIAFYFLQALFSRMTDSGEQCHRTLTSASEKNCSFESTRKTVLKFQEVSPWTTFGHVACNGAIMDAFEGETKLHIIDISNTYCTQWPTLFEALATRTDETEHLRLTTVMAGGGEAVVQKVMREIGQRMEKFARLMGVPFTFNVIHHTSDLSNLNLSELDVRDDEALAVNCVGALHAARRRDSVVSMFRSLRPRIVTVVEEEADFDFGSDGFEFVRGFQECLRWFKVYFECLDESFARTCNERLMLERAAGRAVVDLVACR…
PSS21465.1	Acc10509.1	AcGRAS27	MKRDRDRDKAENSSIAAAVKGKMWAAEQADGGGMDELLAVLGYKIKASDMLEVAHKLEQLEMVMEEDGISHLSSDTVHYNPSDLSGWVQSMLSELNGTGFDIGPAESTIIDDSLLVPSDNNSSIVSGSIDFTPSQSQQSQIYEDNSEYELSAIPGEAICKQNESSAENEKKRRKTDGNRSGEAVSAEVCGGGTAARPVVLVDSQETGIRLVHTLMACAEAVQQGNLKLADALVKHIGLLSLSQAGAMRKVATYFAEALARRIYKIYPQESHDTSYSDLLQMHFYEACPYLKFAHFTANQAILEAFAGATRVHVIDFSLKQGMQWPALMQALALRPGGPPAFRLTGIGPPQPDNTDALQQVGWKLAQLADTIGVEFEFRGFVANSLADLDVAILDIRPSA…
PSS19471.1	Acc11562.1	AcGRAS28	MYATDSCSSESYDPKYFLNSPTEEFVHSSSYSNSENRFRPEVQSTSMTVLNPFNSFVAMRHQDPYQANFESAYLESQSPDALDYGEGEMRLKLRELERALLDDNDVDEDDDAFGPHQSMEIDGEWTHPICNPLQHESPKESSSLDSILSCSSSTKEISLTSSPRTPKQLLYDCAVMISEGNITDASTVINDLRQRVSIQGDPTERIAAYMVEALAARVAASGKCLYKALKCKEPPSNDRLSAMQVLFEVCPCFRFGFMAANGAIIEASKDESRIHIIDFDINQGSQYITLIQTLAKQPGKPPQLRLTGVDDPESVQRSVGGLKVIGQRLEELAEQLKVQFEFHAVAANTAEVNPSMLNCRAGEALIVNFAFQLHHMPDESVSTVNQRDQLLRMVKSLSP…
PSS17493.1	Acc12278.1	AcGRAS29	MSLVRFQDQYARSYGNPKLYALNGSNDSPGISTPIFNTEKHNKIMYATESCSSESYDLKYFLDSPTEEFVHSSSYSNSENPFHPQVRSTSMTALTPFNSFVAMQHQDPYQANFESEYLESQSPDAVDYGEDEMRLKLRELERALLDDNDVDEDDDAFGPDQSMEIDGEWAHPICNPLRHESPKESSSSDSNLSSISSTKEISLTSSPQTPKQLLYDCAVMISEGNIADASTVINDLRQRVSIQGSPTERIAAYMVEALAARVATSGKGLYKALKCKEPPSNDRLSAMQVLFEVCPCFRFGFMAANGAIIEASKDEKRIHIIDFDINQGSQYITLIQTLAKQPGKPPQLRLTGVDDPESVQRSVGGLKVIGQRLEELAKELKVQFEFRAVAANTAEVNPA…
PSS17654.1	Acc00042.1	AcGRAS30	MMQPELLEQLSWPYHNIINSSLDLEFSFSFSNTEDSYSSGISSDQFLFADEFVEYLMSGDKFQVTDGDYMEGLEPILGGDQLGDVCRWLREDESEGSFPSPNQCTEPEDIWSPSQSTKSSEVSLTLPGGDMDIDSHLSLGHLLKAYGQAMEMEQRELAEVIRRRIMEKVSPVGETLERLGFHLFQSVGMTEEEHLLQESSKNFKAAFKAFYQIFPYGKLAHFTANLAILEAVPENIETIHIVDFDVGEGVQWAPMIESVASLQKTLRLTLIKSGEDLLGEATRRLYDHARSSGLNMKVEEVGIEDLVSEIKKMKNRGGRREWLAFNCMVGLPHMRKGRSRSHVREFLRKAKELLANSENNEGIIVIGDGDAGERLRSCSGYGSFFEGYLSHYQALCESM…
PSS17707.1	Acc00099.1	AcGRAS31	MARKRAASEIDQLQTEAGLQRFMHRTGTPAATNPLNHSTTMLMTASSATISSGTYMGMGPLLLPHHHQPQPPPPPPQSQPQPPSLCVFSGLPLFPPDNTGQNTNVSPISSCVAGSTTSTSGSGSGPMEETTTATAWIDGIIKDLIHTSTHVSIPQLIKNVREIILPCNPNLAALLEYRLHSLTNMDPIPPNTTTTATANNNNSNYPPPPESHETSSRKEARASGNLQQLHRYHPNQLLQGEMLLNLDSNAALANLPFPLPAEYYSSPSQNVHGIMNHYLNSAALTTTLVPTTPNPNISTTSTGNGDHHDQHLPNNIINPTNRPSSISPISMNHVRQSGRHQLYSQNQPQPQLEKPQVDESPPPPPPVPDQPATPAVSTAITKKEEMQKKKRDEEGLHLL…
PSS18103.1	Acc12807.1	AcGRAS32	MTLEESEPNTSSDHILDWLDSLEGSIPFLPPFLDDPYNSGQINGDHWWVENQDLDPELVHPSSTYFNNSTSTITTATSTTPPDLIPSNNLQPSDPSKKRKGSDNPAPKPSQSHRKNQNRRNNEADDGDGVKRAVGGKKGSAKSAGNNCSNGNNREGRWAEQLLNPCAAAVTAGNLTRVQHLLYVLHELASPSGDANHRLAAHGLRALTHLLSSPVSSVSQGPINFSSTKPQFFQKSLMRFDEVSPWFMFPNKIANNSILQILSEQDQSRNLHILDIGVSHGVQWPTLLEALSRRSGGAPPLVRLTVVGAATDLDRITDNPFVISPPGYSFTSQLLCYAKSININLQINRLDNLPLQNLNAEIINFSPDETLIVCAQFRLHHLNHNHPDNRTEFLQVLRN…
PSS15627.1	Acc13119.1	AcGRAS33	MGPYESAMSSSGSSSSCAGKAPDQIDGLLAGAGYRVRSSELRNVAQRLERLETVMVNTPSEISHLANDAVLHNPSDLASWVDSLLSELNQSAPIPELSDLTYAEPLDPAVNTGAWMEHHPAEPHREIPQVLTAVEEDSCIRLVHVLLTCAGSVQRGEFSLAGALIDEMQGLLTRVNNRCGIGKVAGYFIDALNRRLFSPQGAGLIGSAYENDILYHHFYEASPYLKFAHFTANQAILEAFDGHDCVHVIDFNLMQGLQWPALIQALALRPGGPPLLRLTGMGPPSSDGRDSLREIGLRLAELAHSVNVQFAFRGVAASRLEDVKPWMLQVGPKEAVAINSIMQLHRLLVSDPTRRSPIEDVLGWIRNLNPKVMTVVEQEANHNQPEFLDRFTEALHYYS…
PSS16024.1	Acc13523.1	AcGRAS34	MKTEISLQNPSLFKNPQSSLSGGLKGCLGSLDGACIEKLLLHCASSLETNDVTLAQQVMWVLNNVASTLGDPNQRLTSWFLRALISRSSRVCPTTMNFNVSSAFHRRPMSVTELAGYVDLIPWHRFGFCVSNSAIFKAIEGCQKIHILDFSITHCMQWPTLIDDLSKRLQKPPFLRISVPSSRPNVPPFLNMSIEEVGARLENFAKSRDVCFELNVIDQDSSLSSNENPSFHYDSLLSNLNPSMLNLRDDEALVINCQNWLRYLPDEERGSANDDSQCNDFLGTIGSLNPRMIIVVDEDSDLGSSSLTSRITTCFNYLWIPFDALETFLPKDSAQRIEYEADIGHKIENIIGFEGIQRIERLECGMKLSQRMRNGGFLGVPFDEETGVEVKVLLDEHAS…
PSS16094.1	Acc13593.1	AcGRAS35	MQASRQHRRSVMSHTLYYQPVQEVEAYCFPQNQLSYSPLESFSASGYYTVYNSPSTVTFSTSGSPFSQQKSQSDNIYGSPISGSCDVNEFRHKLQELENVMLGPDSDIPDSYDSIVQGGVVSPEKDSWREIMEAIPKRDLKQVLVACAKSISENDLLAAQWLMAELRQLVSVSGEPIQRLGAYMLEGLVSRLASSGSLIFKSLRFKEPASAELLSYMHILYEVCPYFKFGYMSANGAIAEAMKHENRVHIVDFKIGQGSQWVALIQAFAARPGGPPHIRITGLDDPASAYARGGGLNIVGQRLSKLAKSFKVPFEFCGAAISGCDIQPENLGIRAGEALAVNFAFVLHHMPDESVSTQNHRDRLLRLVKSMSPNVVTLVEQECNTNTASFFPRFLEALD…
PSS16242.1	Acc13739.1	AcGRAS36	MDSRQFFGYGVTGADLSYSSYPTVPSVPARLYESLKFGSRNSPNSPFSTHFDSENLATLSDSPEQHSSTENLSGASPSYNSSLESNNYCQQLSPSLGCQKNSVRLHFGETSFSQDDNIKYALQELETTLMALDDEDEVTTPSPSLGENKRPQTSGQRSMAWSQEPQGSHVTQSQPSHSSRYGKSDDSFRSEKRHKSMEDDSLQGIPPGNLKQLLIECAKALSENKIDAFDNLIDKARSVVSVSGDPIQRLGAYLVEALVARKEASGSNIYRSQRCKEPEGKDLLSYMQILYEICPYLKFGYMAANGAIADACRNEDRIHIIDFQIAQGTQWITLLQALAARPSGAPHVRITGIDDPVNQYARGDSLAAVEKRLKEISNKFNIPVEFHAVPVFAPDVTID…
PSS14037.1	Acc14653.1	AcGRAS37	MMKGGGFQVVHGVDLIQPHEQWDYTNVGIENNCTNMDKNELSMWVENVTKQLIEDLPEASTECLQTDTTMVYEEGIVPSMLGESRPRKMTKRSYSCDGSGSEQLYWSHQLEDQANLSRLEEHGLNLIKLLLECAVAISVDNLGEAHRMILELTQMASPYGPSCAERVVAYFSKAMASRVINSWLGICNPLVNHKSIHCAFQVFNNISPFVKFAHFTSNQAILEVFHRQDRVHIIDLDIMQGLQWPALFHILATRLEGPPHVRMTGMGTSLDLLVETGKQLSNFAKRLGISFEFHPIAKKFGDVDMSMLQIRRGEALAVHWLQHSLYDATGPDWKTMRHLQDLAPRVITLVEQDTSHGGSFLDRFVGSLHYYSTIFDSLGAFLPSDDQSRHRVEHCLMYK…
PSS14188.1	Acc14809.1	AcGRAS38	MMHHPPWSYSSLDEVGFHVLDMDSDCANFGFSYSFISPPINYESQSFQNLEESTSSEKQSFDEVEGFLNWMEIESGPSSLCPTEETEGTSPSMSSREASMDVSSPEKPLVFPWEDMALGYELSIRHLLKACGEAMEIQNTHLVEVILRRLEEKACPRGSTAQRLVYYLIQWLDEDFDRKNYEAAFRAFYQIFPYGRFAHFVANSSILEAVPEDAERIRIVDFDMGEGVQWPPLIEALGSQHRGVRQIQIVSVKIEDFNSMPSLQSFEKTKERLCEHASSSGVQLEVAEVDMEGLVSEMKKTEECGRRECLAFNCMVGLPHMPRQRSSRHVEEFLKLAQESIGLRSCNGIRSNGILTFGDGQTMSDYRGFGSFFEAQLGRATALLESMEGQIPSHLKEAR…
PSS14236.1	Acc14857.1	AcGRAS39	MVMDPNFSDSVNGFKFDDDDTFLPNFDQSENLANTFKFKDDSLDLNFMNFPSPPLDPDHGFVAPNSSRSSEVNSPDESDTSDDVLKYINSILMEENIEQKPSMFHDPLALQAAEKSLYDVLGEKYPSSPNQTPFYFTQNVEIPDYYIFGSYSVQSSYSNTSGSNSIDSQSVVDPGEQKPLVQSYPVGYPFESAFQTTPQWSFGSVKSFSDNVNGSVDSSMSTQLVSSIFSDSQSILQFNRGVEEASKFLPANNQLLINLESYALPPKSKEGASEVEKEERECSDNGSRGRKNHHREDYTLEEERSSKQAAVYEEEVELSEMFDQVLLFTNVKGGPDCYEVPDAQSEASKNLQQNGQPHASRGGKTRAKKQGNKEEVVDLTTLLINCAQSVAADDRRTAN…
PSS11438.1	Acc15713.1	AcGRAS40	MLAGHSSTTLLSPRHRLSEPSSQFKPCHFPSMSTQRLDLPCSFARKDTSRSQPVKPLDPKPNGCSLKQNIRLPPLATTSETARREIKDEFWEKGKSLKRFAEKSSFNDDDDDGSFIYRSKRKRSIEKSDETAETSDDSGLGQLGSGSFWLNTAQFSLSLSCSGEEGEDRACFMPGDLISPPLPIPNAPWADSVVTVITKFGDKNLGPSHWPVSEASGPSTSSETHQILATNLNPNPSGPESGNVGGLYNPIEVTELGAEDSSNEEEEGFELISFLMACVEAVGSNNIVGINHFIAKLGDLASPRGSPISRLIAYFTEALALRVTRVWPNTFHITIPRELDPVDDDGGTSLRLLNQVSPIPKFIHFSSNEIILKAFEGKDRVHIIDFDVKQGLQWPSLFQ…
PSS11523.1	Acc15797.1	AcGRAS41	MIGMQINLQGKGVAELAGFVSLSSPEAKWKKEASNEPISVLDTRRSPSPSTSTSTSTLSSSLGGGATAGDGSGSLAAVSDINPLQNGPVSATVLESGGGRKDEWAAELQPIPTGQEVAGGDRFGLGLEAWDSLLSESGQDHSLFRWIASEIDDGSFTLKQLLQSTYPTEIDANVAPAVVDLSSGLLNASAGGSNVGNFKAPSNNNNVNPQIPGMGSALSNLLPSGVIYQQQELETLDSKPQIFNPQAFASQQQFQVSHNQNSFPSPQQDPLRLLQPHSKRQNLGVSDPFSQTPRPPFFDPGHELLLLRNQQLGLAQQEAVGGGQAAVHHHHRHQQVVYDQLFKAAELILAGNFSHAHGILARLNHQLSPLAKPFQRAAFYFKEALQLPLLMPSPATLLP…
PSS09420.1	Acc16443.1	AcGRAS42	MIMEALVQKFSTSLLDLNHHTYLDLPFLSDGRNTTHVSPSPSYASEEGDATLKLISQMLMEEDDLENKPCMFQECLALQATEKSFYDVLGEKYPPSIDQNSCLSNLDRSYDDESYRTTWSSGSSNSPASVNNFSDQSNWVRDRQKLGRSAFDEYTFESILESIVPSNGSKVVDLIPITSNLSYGSETKEGISKVVAEADKKKRDNSPNRSREKKTHIREDGDYVDTGRINKQLASFTDESDEQLDLFDKVLLCPWLNPHLHDDQDRSICLYHHEGSQNGTSEKLKVQQNGSGKGSNGGKARGKKQSNKKEVVDLRAILSQCAQAVASADIRTANELLSRIRQHSSPEGDGTERLAHYFANGLEARLAGTGTALYTAFRAKRISAADILKGYQVYVKACP…
PSS09421.1	Acc16444.1	AcGRAS43	MDKVVRGYEYPGGSINEGFKFNHKPISAFSDRFKPNHPISEHDLEFGINPNGSNLSRGLVQNSELDTPEDAVLKYISQMLMEEEDLEHKPCMYQDCLALQAAEKSFYDVLGETYPPPPSLDNRSPNDNYDSTTSWSSPSSCNSSTAVDNFIESDSFLDLDTFESSFMQSSIVDLNSDSILESFGSSNTPFHVQDSYNVDPKFTQISEYIDHTNQVVHLNEKNRNEVVGAVRITKRDNLPNGSSRKKNHDREVSEGVDCGRSNKQLASYDEESDEESEMYDSVLLCPPVNPLHPDYVLCPDDNASQNSLSKGGRRRGKRQGNRKEVVDLRTLLNQCAQAVGNNEVRSANELLSRIRQHSSPYGDGNERLAHFFANALGARLEGAGTALYTVFASAGISAA…
PSS09422.1	Acc16445.1	AcGRAS44	MDSFMEGFSDHRIGNTSFSKSFDAEFTVENDFSDAVFKYINDVLMEDDLEDKAFMIQDSTLHVAEKSFYDVLNNKYPPSPIQPLHHRHTRSSDASGSHSCKNCGNSFTNIASNLAETGMIGDLCKSCLYPTLPSSNGTVDGLESLVNPPLNSECSSQFKRGIEEIKKVLLGCDIGAFDFENRLINPELKEKVLEGKTKADKDEHDLPYSLLRGRKSFDQDESDLEEGRSNKQLAIYTDESVIHEIFDKILLFKSEHDESDGDLPNEQSRDSHQNGHGKGPSGGMGCTKKRSKREAVDMRSLLIQCMHSVAINDHRKADKLMKQIRQRSSPSGDASQRLAHCFANGLEARLAGTGSRIYKDLVAKIKSTSDAFRAYQLYISAFPFMKIANYFSTQKISEL…
PSS09789.1	Acc16773.1	AcGRAS45	MLAGCSPSTLLSPRHRMSTQRLDLPCSFARKDASRSQSIRPVGISVDKPSFESKTSTCSLKQTSIKGEFWEKGKSLKRFAEQGCFGDDASFMSRAKRKRSNGKPDDSVKIGQDLSLGQLGSGNFWFQSNFTNLNIPQVPFSLSCSGDEERACFVPSELISPPLPPRNTQITELGDKEVETSHRPVQACSGSSTSSESHSLDLRLHENPLGQEIGNGSGLHNPIEEAEEDDNHDLDDDFELISLLMACVEAIGSKNIAGINHFVAKLGGLASPRGSPIARLTAYFVEALAVRVSKIWPQIFHISVPRELDRVDDDGGTALRLLNQVSPIPKFIHFTSNEVLLRAFEGKERVHIIDFDVKQGLQWPSLFQSLASRANPPTHVRITGVGESKQDLIETGDRL…
PSS09867.1	Acc16846.1	AcGRAS46	MKMDSRLSRFSGSMNGVPLGNQFPLGNQSPTVFPNRTLFGGSRIENPFLHQNLGGGEFPLNGPLSVDAVPSSTMTSEEDPQEDCDFSDSILRYINQMLMEEDMEDKTCMLQESLDLQAAEKSFYEVIGQKYPPSPEQSPTFLDQNSECPDDYLSRNHSNCIGRIGNGSDYVIDPSWFNNLVDYSTSQAKSLPLYNTSQSSVSTSNSFNNFIDGFLDSPNSPLQVADLYSGSQSIWQFRKGVEEASKFLPSNKELLINFEVNGLSNQELKRETSEVFVKVERKEEKEYSPVGSKGKKNPHRDDEDMEEERISKQAAIFPESTVRSNLFDTVLLCSMGEGKKVLSAYREVLKNRTSKKLEQNGQSKESNGRKGRSKKQKGKREVVDLRTLLINCAQAIAAD…
PSS09950.1	Acc17038.1	AcGRAS47	MVQKEGSSSVNSSPLQLFSLMSLSPGLGSPYPWLRELKSEERGLCLIQLLVACANQVAAGNVENANVGLEQISHLASPDGDTMQRIAAYFTEALADRMLKGWPGLHKALNSTKISSVSEEILAQRLFFDLCPFLRLSYVITNLAIIEAMEGEKMVHIIDLHSFEPAQWIDLLQALSARPEGPPHLRITGIHEQKEVLELMARRLIEEAGKLDIPFQFNPIVSKLENLDIECLHVKNGEALAISSVLQLHSVLALDDEMPRRQSPSVSKSLNSVPIQRVFQMNSLTLGDFLEKDVVNGYSPSIDSLSPVSFASSPKMGNFLNALRGLSPKLMVVTEQESNHNAHSLIDRVTEALNFYATLFDCLESTVPRSIEREKVEKMLFGEEIKNIIACEGLERKER…
PSS10425.1	Acc17520.1	AcGRAS48	MQTSQEHQSSSGFHSLYHQPIKQVEPYCYSSYQILNNNMCPDNGSQATHVSFQSYNEQYFTLDSSPATGCVAYDTPSAGSISSNITPFSPQGSQSYLSDPRHSSDNTYGSPDSGSSGVDDGSELKHMLRVLEFQLLGPESDVDDSCCSFKGAVDQAYSSMSSCQVMEKLDMKQLLISCAAALSDEDFPTAKRLMEVLESMVSVSGEPIQRLGAYMLEGLRARLYASGSLIYNKLKCKEPTSSELMSYMHVLYQICPYYKFAYNSANVVIWEAMANESRIHIIDFQIAQGSQWVSLIEVLGKRPGGPPYIRVTGVDDPQSIHARGGGLDLVGQRLSKVAASCGVPFEFHGAAISGCEVEVENLRVRHGEALAVNFPYVLHHMPDESVTTRNHRDRLLRLV…
PSS07701.1	Acc18054.1	AcGRAS49	MAHSLLSHDVYNEEKISAMAYYPHPYLPLLENTSTTLFPKFSDETVGHKRLKRTTSTNSLNGMSRLQFRDHIWTYSQRYLAAEAVEAAAAAVMGSSEDGKTEEDEAGDEMRLVYLLVSCTEAVACRDKPRASALLSELRASTLVFGSSFQRVASCFVQGLADRLALVRPLGAVGFVEPTMNLMDHASDKKEEALGLVYELCPHIQFGHFVANSAILEAFEGESFVHVVDLGMSLGLAHGYQWRQLIQSLADRAGPPLRCLRITGVGLCAERFLVIGDELEAYAQSMGIHLEFSVIESNLENLRPKDIKQKDSEVLVVNSILQLHCVVKESRGALNSVLQIIHELSPKVLVLVEQDSSHNGPFFVGRFMEALHYYSAIFDSLDAMLPKYDTRRAKMEQFF…
PSS05785.1	Acc19054.1	AcGRAS50	MKTEISLQNPSLVKNPQTSLSGALKGCLGSLDGACIEKLLLHCASALETNDVTLAQQIMWVLNNVASTLGDPNQRLTSWFLRALISRSSRVCPTTMNLNANSALHRRPISVTELAGYVDLIPWHRFGFCASNSAIFKAIEGCQKVHILDFSITHCMQWPTLIDDLSKRLQKPPFLRISVPSWRPNVPPFLNMSIEEVGVRLANFAKSREVLFEFNVINQDSSLSSRENPSFHYDSLLSNLNPSMLNLRDDEALVINCQNWLRYLPDEQRGSANDDSWRDDFLRTIKGVNPRMIIVVDEDSDLGSSSLTSRITTCFNYLWIPFDALETFLPKDSNQRIEYEADIGHKIENIIGFEGMQRIERLECGMKLSQRMKNGGFFSVPFDEETVGEVKVLLDEQAS…
PSS05813.1	Acc19082.1	AcGRAS51	MLHSLVPQSPINSNPNQNPNPSTSNSAMRAKRTIDLDESTGDHDDNDSSRKRMNLSGEASISGEKTAAAAAAENEEALIEGESSGLRLLGLLLQCAECVAMDNLDEATDLLPEISELSSPFGSSAERVAAYFANALQARIISSCLGTYSPLNLKTLNLTHTHKICNALQSYNSISPLIKFSHFTANQAIFQALDGEDRVHVIDLDIMQGLQWPGLFHILASRPRKIRSVRITGVGSSADVLEATGRRLGDFASSLGLPFEFHPLEVKIGNITDPSQLGVRPGESTVVHWMHHCLYDVTGSDLGTLRLLTLLRPKLITMVEQDLSLSHGGSFLGRFVEALHYYSALFDALGDGLCGDSIERHQVEHQLFGCEIRNIVAVGGPKRTGEVKVERWGDELGRV…
PSS05971.1	Acc19273.1	AcGRAS52	MQASRQHRRSIMSNTLYYQPVQEVEAYCFPQHQLCYSPLESSSASGYCAVYNSPSTVTFSPSGSPMSQQESQSDNIYGSMISGSCVTDDVNEFRHKLQELENVMLGPDSDIPGSYDSTLQGGVVSPEIDSWREMMEAIPKRDLKQVLVACAKSISENDLLTAQWLMAELRQLVSVSGEPIQRLGAYMLEGLVARLASSGNLIYKSLRCKEPASAELLSYMHILYEVCPYFKFGYMSANGAIAEAMKNENRVHIVDFQIGQGSQWVTLIQAFAARPGGPPHIRITGLDDPASAYARGGGLNIVGQRLSRLAKSFKVPFEFCGAPISGCDIQPENLGIRAGEALAVNFAFVLHHMPDESVSTRNHRDRLLRLVKSVSPKVVTLVEQVCNTNTASFFPRFLE…
PSS06172.1	Acc19445.1	AcGRAS53	MDSSQFFGYGVTGADLSYSSHPNVPSVPARMSEILKFCSRNSPNSPYSTHFDSENLATLSDSQEQHSSTENLSGASPSYNSSLGSNNYCQQSSPSLGCRQNSLLLHFGETSFLQDDNIKYALQELETTLMAPDEEEEVATPSPSLGENKRPQTSGQRSMAWSQEPQGSHVAQSQSSHSSRYGKSNDRFRSEKRHKSMEDASLQGIPPGNLKQLLIACAKVLSENKIDDFDNLIDKARSAVSVSGEPIQRLGAYLVEALVARKEASGSNIYRSQRCKEPEGKDLLSYMQILYEICPYLKFGYMAANGAIADACRNEDRIHIIDFQIAQGTQWMTLLQALAARPSGAPHVRITGIDDPVNQYARGDSLAAVENHLKVISDKFNIPVEFHAVPVFAPDVTMD…
PSS04059.1	Acc19898.1	AcGRAS54	MIGMQINLQGKGVAEIAGFVSLSSPEAKWKKEANNEPISVLDTRRSPSPSTSTSTLSSSLGGGVTAGDGGGGTASLAAVSDINPQHNGLVSPAVLESGGRKDEWAAELQPIPAGQEVAGGERFGLGLEDWDGLLSETGQDQSLLRWIASEVDDGSFSLKQLLQSTNPGEIDANVAPAVADLSSCLRPSSAGGPNVGNFKAPHNNNNVNPQIPNLGSPLSNLLPSGMIYQQQELETLDSKPQIFNPQAFVNQQQQFQVTHNQYFFPSPQQDPLRLLQPHPKRQNLGVSDPFSQTPKPPFFDPGHELLLLRNQQLGLAQQMRPKQEVVGGDQAAVLHHHQQVVYDQLFKAAELILAGNFSHAHGILARLNHQLSPLAKPFQRTAFYFKEALQLPLLMPCPA…
PSS04137.1	Acc19977.1	AcGRAS55	MIGFLIERILYRGIGVGTKKTKERERIGRAYKMLAGHSSTTLLSPRHRLSEPSSSQFKPCHFPSMSTQRLDLPCSFARKDTSRSQPVKLLEPKPNGCSLKQNIRLPPLATTSETTRRDIKDEFWGKDKSLKRFAEKSSFENDDDDDDDASFIYRPKRKKRSENSDETGDDSGLGQLGSGSFWLNTAQFSLSLSCSGEEGEERACFMPGALISPPLPIPNAPWADSVMTMITKFGDKDPGPSHRPVPEASGPSTSSEAHQILSTNPNPSQSGPELGNVGGLQNPIEGAELGAEYNPNEEEEGFELISFLMACVEAVGSNNIVGINHFIAKLGDLASPRGSPISRLIAYFTEALALRVTRVWPNTFHITIPRELDPVDDDSGTSLRLLNQVSPIPKFIHFT…
PSS04384.1	Acc20237.1	AcGRAS56	MSSGFSGDFFTAGGFTGRSTAMNNPQSLYNLADPASRIHHRRPDLIGKRSLAEFQTQHQLFQQQQALGLYLRNVKPRTNQNPSPICPLSADFSASVSPDISSISSTSVSSSPAISTRYGRPILQQQQIRPQPINFGNGGSAIPFNHPNFSGVSYPNLLPSRGVNRETGEESEKKMMNRLHELEKQLFDDNEEEEEDAISVVTNSEWSETIQNLIGSTQKPISPTSSSSSCSSSSASPQTLSPKQSLIEAATAICEGKTEVASEILTRLNQLGNIRGTAEQRLTAYMVSALRSRMYPMEHPPPVAELYSKEHAISTQLLYKFSPCFKLGFMAANLAILEATSDQRPCKLHVVDFDIGQGCQYVHLIHALAARKADNFPSLKITTFTDFVNGGEEKLKLVG…
PSS04660.1	Acc20516.1	AcGRAS57	MQQIETYCFSPFHMLTNDASPQNGSQTAQVSFQSDNEQYFTLESSPATDYLVYDSPPTVSISSNRTPMSQLGSHSYMSDPNHSSDNTYGSPISGSSVVDDGSELRHILRDFEVKLLGPECDIDYNQDCPSPCSNQIMEGIPADLHLKQALIACAEAVSDENMSTAGRLMDVLEGMVSVFGNPIERLGAYLLEGLRARMLSSGSVIYKKLKCKEPTGSELMSYMHVLYEICPYYKFAYNSANVVICEAMANESRMHIIDFQIAQGSQWASLIEFLAKRPGGPPHILITGVDDSDSAYARGGGLEIVGQRLSNFAASCGVPFEFNSAAMSGCEVELDNLRVRRGEALAVNFPYMLHHMPDEGVSTRNHRDRLLRLVKSLSPKVVTLLEQESNTNTSAFLPR…
PSS01841.1	Acc23199.1	AcGRAS58	MDLYRSGSSSSCAGKAPDQIDGLLAGAGYRVRSSELRNVAQRLERLETVMVNAPSEISHLADEVVLHNPSDLASWVDSLLSELNQPVPVPDLSDLTYAESLDPTVNTGAWMEHHTAEQHREIPQVLTAVEEDSCIQLVHVLMTCAGSVQRGEFSLARALIDEMQGLLTRVNNRCGIGKVAGYFIDALSRRLFSPQGSGLIGSAYENEILYHHFYEASPYLKFAHFTANQAILEAFDGHDCVHVIDFNLMQGLQWPALIQALALRSGGPPLLRLTGIGPPSSDGRDSLREIGLRLAELAHSVNVQFAFRGVAASRLEDVKPWMLQVGPKEAVAINFIMQLHRLLVSAPTRGSPIEAVLGWIRNLNPKVMIVVEQEANHNQPEFLDRFTEALHYYSTTFDS…
PSS00153.1	Acc24111.1	AcGRAS59	MEGTDDEELLSLRLAIVTNSGCERKRKRKRKEAVVLINPSIDLNEGCEGKIFGLLQMREQMLKLDHHKRKAVLVEDHGKGLHLIHLLLISATSIDENNNDSAIETLTELYQNVSLTGDSVQRVAAYFADGLVARLLTRKSPFYDMIMKKTTHEEEFLAYTELYRVSPYYQFAHFTVNQAIIEAFEEEEERNNRSLHVIDFDISYGFQWPSLIQSLSDKATSTNRISLRITGYGRTLEELQETETRLVSFAKGFRNLVFEFQGLLRGGSKLVSLRKRKNETIAVNLVFYLTTLNSFSKVSDTLNSVHSLNPSIVVVVEEESKRNPRSFLSRFMESLHYFAAMFDSLDDCLPLDSTERLCIEKNHLGREIKSVMDYDKDDINCMRYERAETWKGRMESHGF…
PSR97901.1	Acc24553.1	AcGRAS60	MNEMFPFEQSNFGEFSYEYGSKGFEREEGRNSVKHAHLYGKESCGEKGDTDSFSSDFGFYLGNSAEDGLLFSNYQQEHQQHSVSDFGILDDLYLDMVSPPFQSSLEETTKISSFHAENLLLDEPKKEKPCATPLESSLGILKNYGSGFRRLNLEKIKVPSYVTACTKPEPMVAGRKLSIEAVLRLVGEKFIQSSSQGVDELSMLSHPFGSSFLGLSDEETKDVELVQNLLASAEKVGQQQYDRASKLLCQCYELSSDTGNPVQRLVYYFSEALREKVDRETGRTTPKSLGEKQLLDLQEAIACPNLASLITFHQQTPFSQVSIFPGMQAIIERVAEAKKVHVIELEIKSGLQCTILMQALAGRSECPLELLKITAVGTKARSTIEETGERLMSFAQSIN…
PSR97902.1	Acc24554.1	AcGRAS61	MGFEIQEGWNMRKHPHLHGNEIWGESQGIDSFSSDLGCYAENTAEDGLLWSKYQQEHQRQLFSNLGLMDDLYVDIVSPPFQSYHCEILPELASAHSENSLLDEDKMENPCAIPLSSLGILKNYGSGFRRLSGERIKVPSYGTTCSKPIPKVNGQKLSTEDILCLAGKRFVQSSSQRIDDISALSHPFDTSFLGLSYDETKDVELVQNLLASAEKVGQQQYNCASKLLSQCDESSSDTGNPVQRVVYYFSEALRGKIDRETGKSTSKGMGKQQLLDIERALVSPDLAAIVAFHQKVPFCQVCEFSGIQAIIEHVSGAKKVHLIDLEIRNGMQCTVLMQALAGRSECPLELLKITALATKSKSKLEETGERLMGFANSMNIPYSFRIVMVSDMLDLKEDLF…
PSR98407.1	Acc25014.1	AcGRAS62	MQTSQGQQSSGIIHKLCNQPMQQIETYCFSPFHILNNVSPEKSSQTTQVSFQSGNEQYFTLESSQATDYLVYDSPSSVSISSNRTPVSPQGSHSYMSDPNHSSDNTYGSPLSGSSVVDGGSEVRHILRDLEIKLLGPESDIDYNQAYSSTCSNQIMKGIPSDLHLKQALIACAEAVSDENMSTAGRLMDVLEGMVSVFGEPIERLGAYMLEGLRARMLSSGSVIYKKLKCKEPTGSELMSYMHVLYEICPYYKFAYNSANVVICEAMANESRIHIIDFQIAQGSQWMSLIEFLAKRPGGPPYVRITGVDDSDSAYARGGGLEIVGQRLLNSAASCGVPFEFNGAAMSGCEVELDNLRVRRGEALAVNFPYMLHHMPDEGVSTRNHRDRLLRLVKSLSPK…
PSR95043.1	Acc25798.1	AcGRAS63	MEMMHPPSWSYSSLDEVGFHVLDMDSDSANFGSSSSFFSPPMYYESQRFQNLEESTSSEKQSFDEVKGFLNWMEIENGNPSSLCTTEETEGSSPSMTTREASIDVSSVEKPLVFPREDMELDYELSIPHLLNACGEAMESQNTHLVEVILRRLEEKACPRGSAAQRLVYYLIQSLDEDFDYLMQEARKNYEAAFRAFYQIFPYGRFAHFVANSSILEAVPEDAEIIRIVDFDMGEGVQWPPLIEALGNQHRGVRQIQIVSVKIHDFNSMPSFQNFEKTKERLCEHASSSGVQLEVGEVDMEGLVSEMKKMENCGRREMLAFNCMVGLPHMGRHRSSRHVEEFLKIAQESIGLRNWNGFRNNGVITFGDGQTMSDYRGFGSFFEAQLGRATALLESMEGQ…
PSR95098.1	Acc25853.1	AcGRAS64	MDPHFSELSDSVNGFKFDDDVTFLPNFEESENLANTFKFIDDSLDLNFMNFPSPPLDPDHGIVAPTSSRSSEVNSPDESDTSDDVLKYINSILMEENIEQKPSMFHDPLALQAAEKSLYAVLGEKYPSSPNQTPFYFTQNVESPDCYIFGSYSVQSGNSNTGGSNSIDSRSVVDPGEHKPFVQSYPGGYPFESAFQTTPQWSFGSTKSFSDNVNGSVDSSMSTHLVSSIFSDSQSILQFKRGVEEASKFLPANNQLIINLESYALPPESKEGASEVEKDGRECSPNGSRGKKNHHREDYTLEEERSRKQSAVYEEETELSEMFDHVLLFTNVKGEPECCDVAGAQSEASKNLQQNGQPHGARGGKTRAKKQGNNEEVVDLTTLLINCAQSVAADDRRTA…
PSR95552.1	Acc21589.1	AcGRAS65	MQESQKQGNSGGSRRLYYQPAQELKSYTWPPSQILDHNLCSDNGSQVTHFSSDQLCNFESSTAASGYPLQDSPSAFSFSAHGSPLSQPDSQSYASDTLHSPDNTYTSTVRGICLTDDNEMRYKLRELETVMLGPDPNMLEACDISILGGPNQIPSESENWKQMTEVIRRRDLKEVLIACAKAVEDNDLLTVEWLMSELRQMVSVSGDPIQRLGAYMSEGLVARLASSGSAIYKTLKCKEPAGAELLSYMHMLYEVCPYFKFGYMSANGAIAEAMKDEDRIHIIDFQISQGSQWVTLIQALAARPGGPPRICITGIDDSTSAYARGGGLHIVGQRLTRFAESCKVPFEFHAVPISASMLEVQDLGVQPEEPVAVNFALVLHHIPDESVSIENHRDRLLRM…
PSR95577.1	Acc21564.1	AcGRAS66	MEATSGFLSFPIRRFCPARVEQERAGGGGEYSWEEATLLNEIDQSPSNTTNPPLLLNSEEEEFVNSFFNMDYYDDKDNHTFPEEHKAFDHFHGELIENFSMMIEGDNELENMMSTCFEDLRDVDSEMLQLPAREDDDDETHINISSIHGGVDQGLQLVHLLLACAEAVGCRDTQLADLMLTQIWPSINPWGDSLQRVSYCFAMGLKSRLSLLQNLNSNGTILFTANGSMDSVSNTVTREEKMEAFQLLHKTTPYIAFGFMAANDAITQASQGKDSLNIIDLGTQHTLQWPSLIRSLASRADGPPKSVRITAILENPCSLDLQSSIKGLIDEAGALGIPLEFHIITESVVTPCLLTKEKLNINLGEGEALFVNSIMHLHKYVKESRGSLKAILQAIKKLG…
PSR95921.1	Acc22055.1	AcGRAS67	MAQSLLSCDLCSEERVDDASGLDLSLSAMAYYPYPYLPILETTASTWFPTVSGESGSHKRLKRTASVPELALASVSFSHGQGLISRNSSTNSLNTFPGLQFRDHILTYAQKYLAAEAVEEVAAAIIGSENGKAEEDGSGDEMRLFHLLISCAEAVACRDKSYASVLLSKLRASALVFGSSFQRVASCFVQGLADRLALVHPLGAVRFIMPTIMNSVLDEKEEALRLVYEICPHIQFGHFVANATILEAFEGESFVHVVDLGMSLGLPHGHQWRHLIQSLASCSGQPPICLRITSVGLFVEQFQIIGDELKTYAQTLGINLEFSIIESNLENLKPEHIKHHDNEVLVVNSILQLHCVVKESRGALNSFLQIIHELSPKALVLVEQDSSHNGPFFLGRFME…
PSR96249.1	Acc26297.1	AcGRAS68	MQESQKQGNAGGSRRLYYQHAQELESYTWPPSQTLDHNLCSNNGNQVTHFSSDQLCTLETSTAASGCPLQNSPSALSFSAHGSPVSQPDSQSYASDTLHSPDSTFISAVSGICLTDDDNEMRYKLRELETVMLGPDSNMLEARDISILGGPNQIPSEPENWKQMTEMIRRRDLKEMLIACAKAVDDNDLLTVEWLMSELRQMVSVSGDPIQRLGAYMLEGLVARLASSGSAIYKALKCKEPAGAELLSYMHILYEVCPYFKFGYMSANGAIAEVMKDEDRIHIIDFQISQGIQWVTLIQALAARPGGPPQICITGIDDSMSAYARGGGLHIVGQRLTRFAESCKVPFEFHAVPISASMLEVQDLGVHPGEPVVVNFPFVLHHMPDESVSIENHRDRLLR…
PSR92511.1	Acc27129.1	AcGRAS69	AMSESTFSLKQFSFGGDPEQYSSSMGFESQEGWNMGKHPHLHGNEIWGDFGCYVENTADDGLLWSEYQQEPQRQLFSNLGILDDLYVDIVSPPFQSYHHEELPELASAHNENSLLDEDKMENACAIPLSSLGILKNYGSGFRRLHGERIKVPSYSTTCTQPVPKVNGRKLSTDDILRLAGKKFIQSSSQRIDGISALSHPFDTSFLGLSGEETKDVELVQNLLASAEKVGQQQYNRANKLLSQCDESSSNTGNPVQRVVYYFSEALREKIDWETGRSTSKGMGKQQLLDYDKALVRPNLAAIVAFRQKLPFYQVCEFSGMQAIVERVSGAKKVHLIDLEIRNGMRCTVLMQALAGRSECPIELLKITAVATKSKSKLEETGERLMGFANSMNIPFSFSV…
PSR91063.1	Acc28404.1	AcGRAS70	MKREHHRTLPPPNQTAYGAVGSSSAGKGKMWEENDDELLAVLGYNVKASDMNEVAQKLEHLEEVMGQAQEDGLTHLASESVHYNPSDLSSWLESMISELNPLPDFENPSSLPSLPPPPPINDSFFEDSNSEYDLKAIPGKALYPQFPPPNKRLKPTSASPSSSLSIDSVRPMVLVDSQENGVRLVHTLMACAEAVQRDDVKLAEALVKQIDLLAVSQAGAMRKVAAYFAEALARRIYRLYPQDSVFSDLLQMYFYETCPYLKFAHFTANQAILEAFSNKKRVHVIDFSMKQGMQWPALIQALALRPGGPPTFRLTGIGPPSHDNSDHLQEVGWKLAQLAETIHVEFEYRGFVANSLADLDASMLDLREGEAVAVNSVFELHKLLSRTGGIEKVLSAVKE…
PSR91518.1	Acc28862.1	AcGRAS71	MLAGCSSSTLLSPRHRMSTQRLDLPCSFARKDASRPQPIRPVGISVDKPSLESKTSTCSLKQTSIKGEFWEKGKSLKRFAEQGCFGDDESFMIRAKRKRCNVKSDDSAKISEDLSLGQLGSGNFWFQQNFTIPQVPFTLSCSGDEERVCFVPSELISPPLPPRNTQITELGDKEVETGHRPVNAGSGSSTSSESQSLDLKLNENPLGQEIGNGSGLHNPIEEAEDEDSHDMDDDFELISILMACVEAIGSKNIAGINHFVSKLGDLASPRGSPITRLTAYFVEALALRVSKIWPQIFHISVPREFDRVDDDGGTTLRLLNQVSPIPKFIHFTSNEVLLRVFEGKERVHVIDFDIKQGLQWPSLFQSLASRANPPSHVRITGVGESKQDLIETGDRLAGF…
PSR89502.1	Acc29703.1	AcGRAS72	MAHSFLFHDVYNEENFSAMAYYLHPYLPPLENTSTTLFPTFSDETVGHKRLKRTTSTNSLNGMSRLQFRDHIWTYSQRYLAAEAVEEAAAAMMGGSEDGKMVEDEAGDEMRLVHLLISCAEAVACRDKSRASVLLSELWASALVFGSSFQRVASCFVQGLADRLAMVQPLGAVGFVEPTMNLMDHASDKKEEALQLVYELCPHIQFGHFVANSAILEAFEGESFVHVVDLGMTLGLAHGYQWRQVIQSLADRAGPPPRHLRITGVGLCAKRFLVIGDELEAYAQSLGINLEFSVIESNLENLRPKDIKRKDGEVLVVNSILQLHCVVKESRGALNSVLQIIHELSPKVLVLVEQDSSHNGPFFVGRFMDALHYYSAIFDSLDAMLPKYDTRRAKMEQFF…
PSR90081.1	Acc30278.1	AcGRAS73	MERESAEDNDLCYAVLRYINQVLMDDDSEDKADLIQDSTLHAAEKSFYEILDQKYPSSPYQHLLHEDTRGSSDDSVTQCCSSSSNSYLNDYKSVESSFTVDGPLETLVNVPLENQSGWEFKGGIEEINSMLLSGYGGDLYFEGNRLTPPEVKETVLKKDERGSEKSLLTGRKNLHREESDLEEGRSNKYLAVYPNESILHEMFDKVLSLNDESALDRPQQNGRGKGSIGELTYNKKWRSKREAIDMRCLLTQCMQSVGDNDHKNAAKLLKQIRLCSSPSGDGTQRLAHYFANSLEARLVGAGSPEYNALSDRTMSDADILRAYKLCLSSFPFMEISYFFVAQMIMDLAEKASSIHVIDFGIFHGLQLIPLIQRLSTRPGGPPKLRITGIDFPQTGFRPG…
PSR90082.1	Acc30279.1	AcGRAS74	MDSPFCSNVNDMSDSMERESAEDNDLCYAVLRYINQVLMDDDSEDKADLIQDSTLHAAEKSFYEILDQKYPSSPYQHLLHEDTRGSSDDSVTHCCSGSSTSYLNEYKSVESSFMVDGPLETLVNVPLENQSSWEFNGGIEEINSMLLSGYGGDLYFEGNRLTPSEPEVKDTVLKKDEQGLEKSLLTGRKNLHQEESDLEEGRSNKYLAVYPNESILHEMFDKVLSLNDEFAQDYLKQNGRGKGSIGELIYNKKRCSKREAIDMRSLLTQCMQSVGDNDHRNATKLLKQIRLCSSPSGDGTQRLAHYFANSLEARLVGAVIPEYNALSDRTMSSADILGAYKLCLSSFPFMETSYFFVAQMIMDLAEKATIIHVIDFGIIYGLPLIPLIQRLSTRPGGPP…
PSR90159.1	Acc30357.1	AcGRAS75	MFQDDGSSSVTSSPLQAFPMMSLSPGFGSPYPWLRELKSEERGLYLIHLLLACANYVATGSLENANITLDQISQLASPDGDTMQRIASYFTEALAERILKNWPGIYKALHSTRISLVSEEILVRKLFYESFPFLKVAFVITNQAIIEAMEGEKMVHIIDLNAAEPAQWRALLQDLSSRPEGPPHLRITGLHQKKEVLEQMAHILTEEAEKLDIPFQFNQIVSKLEDIDIEKLRVKTGEALAISLVLQLHTLLATDDELLRKKSPVTPKNANGFNLQRSLQMNQGTLGELLEKDLVNGYSPSHGSASSSTLPLNASLRMDSFLNALWGLSPKVMLVTEQDSNHNGSTLMERLSESLYFYAALFDCLESTLPRTSLERLKVEKMLFGEEIKNIISCEGAER…
PSR87458.1	Acc30505.1	AcGRAS76	MKREMRSLKRENSCTKLHPTSPNDSVTDSKKTPPSSDVNHNSLTPRSLGLPALKDEVLDGDIEGQSPDSTMWESFFSDQLDGDFMISSPVRNIPSPQASNMNYNYSYVHSMHGQGLLGGSPPRMSSPLGAYGSVQKGKGLSPLHRVFNSPNNHYMQPEDINGLYLQALETFLDDYEKEDDDMLAFAPMFNSEGVGSSSECLDAVAVVPALLDCLTMQNSLRFCRPVNESLVTVGSQLNQDTESYQIVSGVTARFSKQLHQERQQEKLLLQPPSPLQHPPHNTFLVPPPEPDQEQDSGLQLVHLLLACAEAVAKEDYMLGRKYLHHLNRMVTPLGDSMQRVASCFTEALSSRLAASLTTKPSPSISKPFTPFPPNSLEILKIYQILYQACPYIKFAHFTA…
PSR87746.1	Acc30792.1	AcGRAS77	MMNSSFASTKPDVTLSLTLSTSPNALEALKPEERGIKLIQLLLTCANHTSSGNLHRADACLRQISSLASISGSSMQRLAARFASALAVRLVKRWQGLYKALNRAEPENSEMDRARCIFAQAFPYLGLAYAIITRTLIQTMSEERIIHIIDLGSGDPKLWIPLLRELGHLARGPPHVKITCVNANKIVLEKLGKNLFKVAESMDMPFQFNPVNVRLRDLTLDMLNIRSGEALTITSILSLHVLLAEDDRVDPHFGINKNNNSVKDCKQLGEFLAMVHSISPKVVLLVEQESDHNLTRLVDRFVEGLHYYSAVFDSIDATFGGSSCEERIAIEEMFGKEIESIVSCEGLEREERHERYAKWTVRFARVGFKPVRLWYDSMEDAKQLAAAYEPEGYLVVNQR…
PSR87929.1	Acc30959.1	AcGRAS78	MMQFTETPQPPPPRFHAMNNKNQIRPWPSFPTSKALGNFGDANCMEQLLVHCATAIETNDATLAQQILWVLNNIAVPDGDSNQRLTCGFLRALVARAARSGTCKMLMTTAVAAANLAIATHKFSIIELAGFVDLTPWHRFGFTAANAAILEAVEGFPVVHIIDLSLTHCMQIPTLIDSIANRLEGPPLVKLTVAGPTEDVPPMLDLSYEELGTKLVNFAKSRNVTMEFRVIPSSSSDGFSTFIEQIRIQNLLHSKNREALVINSHMMLHYIPEETLLSSPSPSYRTMFLEAVRSLDPTIMVLVDEDADLTSRNLVIRLRAAFNYLWIPYDTVDTFLPRGSEQRKWYQADLCWRIKNVVAAEGAQRVERLEPKGRWVQRMRSAGFRGVGFSEEGVGEVRS…
PSR88031.1	Acc31061.1	AcGRAS79	MKVPFTTQTHQSPNAKVRTTSFNEPKSVLDLVRCSSPSPAVNKPTPKSEVSALSESLFQSDDGSLHSEDQILNNLEDWDSLMRELGLHDDSARIPQFNHLDSQLLPEFPPSHSVVPTDFSLSSDQFHNHNFNSVALCNDFHHMNNDDFHFVDDLIRAADCFESNELQLAGVILERLNHQLPSPTGKALQRAAFYFKEALLSLLTGSTRSTRSSEVVQAIKAYKNFANVSPIIMFSTFTANQAILEAVDGSMLIHVVDFDIGFGGQWASFMREVADRAESRRVNSPSLRITAVVPEEYGIESRLIRDNLNQFACDLKIGFEIEFVLVQTFEFLSFKAIRFINGEKTAVLLSPSIFQRIGAGFLNDLRQISPHVVVLVDAEGMNDSGTPSFRRSVIDGLEF…
PSR88044.1	Acc31074.1	AcGRAS80	MAYMCADSGNLMAIAQQVIKQKQQQEQQQQQQQQQIGASPFSLSPWSTTHQSLSSSPTLGYGFSDPFQIAGAADSGEPGFHFPNLEHQSSAFRFADFGGGSGGEFDSDEWMESLMGGGDSTESSNLASSWHSTADFSIYNSDPFSACPSRLIIASSPPSDLNRVIFSDSLKNTNLLQAPSSPPWAPTSPSPVKNEVISGPLTTSPEADSSKPLFKALLDCAKLSESEPDKAMISLVRLRELLSEHGDPMERVAFQFTEALFSRIKHQTENTPTISEATSEELSLSYKVLNDACPYSKFAHLTANQAILETTQRAKKIHIVDFGIVQGIQWAALLQALATRPAGKPEFIRISGIPAPALGKSPTAALFATGNRLRDFAKLLGLNFEFEPILTPIQDLNGS…
PSR88147.1	Acc31177.1	AcGRAS81	MKRELHGPLPPPNQAAYGGVGSSSAGKGKMWEENDDELLAVLGYNVKASDMNEVAQKLEHLEEVMGQAQEDGLTHLASESVHYNPSDLSSWLESMISELNPLPDFENPSSLPPLPPPPPIDDSFFEDSKSEYDLKAIPGKALYPQIPPPNKRLKPTSASPSSSLSIDSARPVVLVDSQENGIRLVHTLMACAEAVQSDDAKLAEALVKQIGFLAVSQAGAMRKVATYFAEALARRIYRLYPQESAFSDLLQMYFYEACPYLKFAHFTADQAILEAFSNKKRVHVIDFSMKQGMQWPALMQALAVRPGGPPTFRLTGIGPPSLDNSDHLQEVGWKLAQFAETIHVEFEYRGFVANSLADLDASMLDLREGEAVAVNSVFELHKLLARTGGIEKVLSVVKE…
PSR85944.1	Acc31544.1	AcGRAS82	MMENAFFSSTLVNFNEIQGVYSALKELEIEEVEEERSFDMEGWKEIGFSHSHYAFHQEKMGDEMVHCSDYGVPNNFPFSGIPFPEVIDQFTIGKPKRHQFSRAPFELLSNYGSSPNRARDGNVSSLTNQACVDDRKLSTEEIIRMAGERYIQFSTQNFGGFSTFMHPYGCGLLGLSTDETTKDIELAQVLLSAADKVGYQQFDSASRLLLHCESMASEVGNPVQRIVYYYAEALRERIDRETGNIKAKRAEERGIHGKCMVLGPSEVFLAHHQKIPFILAIQCAGMQKIIESVVSVSAPKVHLIDLQIRNGTHWTILMQALAENNKCPIKLMKITTVGTTNKHEMEGTCERLVSFAKSLNLPFSFKVVFLSDMKDFKKEQIDTEPDEIVVVYSPTVLRS…
PSR86719.1	Acc32343.1	AcGRAS83	MTSQTTSQWSFGSLKSVSDNVNGPMDSFASSNIVSNIFSGSESILQFNRGVEEGSKFLPSNNQLIIDVESYTFRPELKEGSPEVLVKVEKDDVENSPNGPRGRKNHQREDSNFEEERSSKQSAAYVEEDELCEMFDRYLLCTDETGQPGFCDIDEEEQIEVTKASQRNGQPNGSSGGKTRAKKQGNKKKVVDLRTLLINCAQSVIAGDSRTANEQLKQIRQHSSPSGDGSQRLADVFANCLEARLAGTGSQIYAALASKRMSAVDTLKAYQLYLSACPFMKFSIFFANRMIADLAMKSAKKKLHIIDFGILHGFQWPILVQHLSCLPGGPPELRITGIEMPLSGFRPAELVEETGRRLAKYCERFKVQFQYHAIARKWETIKIEDLNIFNDEVLAVNCL…
PSR86720.1	Acc32344.1	AcGRAS84	MDSPFSTNVNDDSMERESAEDNDNAVLKYINQVLMEDDSEDKSYMIQESTLQAAEKSFYEILYQKYPSSPYQHLLHEDTSSSSDDSVTHCYKSVESSFTADGPLETLVNVPLENQSGWEFNGGIEEINSMLLRGDSGYLYFEGNGLTLENQSGWEFNGGIEEINSMLLSGDSGDLYFEGNRLTPAEVKETDLKKDERGLEKSSLTGRKNLHREESDLEEGRSNKYLAVYHNESVLHEVFDKVLSLNDESVLNCPQQHGRCKGSIGELTYSKKGSRKREAVDMRSLLTQCMQSVGDNDHRNAAKLLKQIRLLSSPSGDGTQRLAHYFANSLEARLVGAGSPEYSAFSTRTLSDADILRAYKLYLSSVPFMENSHISVAQIIMDLTEEASSIHVIHFGIIH…
PSR86801.1	Acc32426.1	AcGRAS85	MFQDDGSSSVTSSPLKAFPMMSVSPGFGSPYPWLRELKSEERGLYLIHLLLACANHVATGSLENANITLDQISQLASPDGDTMQRIASYFNEALAERILKNWPGIYKALHSTRISLVSEEILVRKLFYESFPFLKVAFVITNQAIIEAMEGEKMVHIIDLNAAEPAQWRALLQDLSARPEGPPHLRITGVHQKKEVLEQMAHILTEEAEKLDIPFQFNQIVSKLEDIDIEKLRVKTGEALAISSVLQLHTLLANDDELLRKKSLVTPKNANGLNLQRSLQMNQGTLGELLEKDLVNGYSPSHDSASSSPLSLNASLRMDSFLNALWGLSPKVMVVMEQDSNHNGSTLMERLSESLYFYAALFDCLESTLPRTSLERLKVEKMLFGEEIKNIISCEGSER…
PSR85448.1	Acc33441.1	AcGRAS86	MLGSFGSSREEAEDPSASHHHQIQQLPPGGFPSSATHMRQLLISCAELISRSDFAAAHRLSAILSANSSSPYGDSTERLVHQFTKALSLRLANTVPATATSNIPFPTPNVTLLESDENFLHSSYLTLNQVTPFIRFGHLTANQAILEAVEGRPAVHILDFNVMHGVQWPPLMQAMAERYPPPTLRITGTGHDADLLRRTGNHLSKFALSLGLRFHFHPLLLSPDDDDPAAAVPLLPDETLAVNLELYLHKLLKDRDKTRLFLLKIKAMNPRVVTVVEREANHNHPIFLQRFIEAVDHYTAVFDSLEATLPPASRERMVVERLWFGREIADIVAAEGDNRRERHERFRSWEMMLRSSGFCNVPLSPFALSQAKLLLRLHYPSEGYQLHILNASFFLGWQN…
