# Supplementary material for: Genome-wide identification and expression pattern analysis of the kiwifruit GRAS transcription factor family in response to salt stress
Source: BMC Genomics. 2024 Jan 2;25:12. doi: 10.1186/s12864-023-09915-z (PMC10759511; doi:10.1186/s12864-023-09915-z)
Supplement: Supplementary file 2 — Additional file 2: Table 2. Analysis of physicochemical properties of AcGRAS TFs. [file 12864_2023_9915_MOESM2_ESM.xlsx]

## Sheet: Table 2
Table 2 Analysis of physicochemical properties of AcGRAS TFs.
sequence ID	gene name	Number of amino acids（aa）	Molecular weight（KDa）	Theoretical pI	Instability index	Aliphatic index	Subcellular Localization
Acc00319.1	AcGRAS1	432	48.9744	5.27	49.53	82.36	Nucleus
Acc00470.1	AcGRAS2	718	77.9484	5.73	55.5	84.76	Nucleus
Acc00526.1	AcGRAS3	477	53.9834	5.24	52.69	66.86	Nucleus
Acc00595.1	AcGRAS4	539	59.3242	5.37	44.89	91.17	Nucleus
Acc01172.1	AcGRAS5	581	62.8919	4.95	40.2	85.71	Nucleus
Acc01917.1	AcGRAS6	728	79.6677	5.81	57.78	84.19	Nucleus
Acc03005.1	AcGRAS7	489	56.5293	4.85	51.09	83.95	Nucleus
Acc03006.1	AcGRAS8	521	59.1743	5	48.15	79.92	Nucleus
Acc03007.1	AcGRAS9	512	57.9789	4.84	51.36	77.91	Nucleus
Acc03088.1	AcGRAS10	730	79.9783	6.21	50.7	84.81	Nucleus
Acc03430.1	AcGRAS11	611	66.9505	6.22	50.46	78.69	Nucleus
Acc03747.1	AcGRAS12	738	83.2387	6.51	52.52	78.74	Nucleus
Acc05087.1	AcGRAS13	493	54.4423	5.7	32.57	83.35	Nucleus
Acc05555.1	AcGRAS14	661	73.0979	5.36	55.76	82.53	Nucleus
Acc05821.1	AcGRAS15	420	46.9972	6.47	46.56	101.71	Nucleus
Acc05985.1	AcGRAS16	443	49.9263	5.98	44.59	94.45	Nucleus
Acc06094.1	AcGRAS17	504	56.2107	5.39	47.45	88.45	Nucleus
Acc06109.1	AcGRAS18	581	63.5504	4.91	47.29	80.83	Nucleus
Acc08589.1	AcGRAS19	758	86.0802	6.74	43.38	76.91	Nucleus
Acc08697.1	AcGRAS20	499	56.4931	4.91	51.42	84.59	Nucleus
Acc08751.1	AcGRAS21	769	84.0711	6.16	52.26	83.73	Nucleus
Acc09013.1	AcGRAS22	720	78.0386	5.75	55.31	85.9	Nucleus
Acc09266.1	AcGRAS23	470	52.6507	5.91	57.75	100.23	Nucleus
Acc09685.1	AcGRAS24	534	59.2876	5.61	47.48	78.3	Nucleus
Acc09934.1	AcGRAS25	531	58.5915	5.22	41.97	91.66	Nucleus
Acc10270.1	AcGRAS26	474	53.798	5.22	51.89	62.97	Nucleus
Acc10509.1	AcGRAS27	579	62.8828	4.99	40.33	86.36	Nucleus
Acc11562.1	AcGRAS28	536	60.1838	4.96	44.32	80.26	Nucleus
Acc12278.1	AcGRAS29	580	65.2844	5.06	44.22	77.55	Nucleus
Acc00042.1	AcGRAS30	499	56.4016	4.79	55.8	83.03	Nucleus
Acc00099.1	AcGRAS31	771	84.3392	5.94	51.52	82.28	Nucleus
Acc12807.1	AcGRAS32	542	60.2742	5.72	49.45	75.59	Nucleus
Acc13119.1	AcGRAS33	524	57.5425	5.39	42.21	93.85	Nucleus
Acc13523.1	AcGRAS34	432	48.4771	5	49.93	88.22	Nucleus
Acc13593.1	AcGRAS35	510	57.0369	6.17	51.64	83.57	Nucleus
Acc13739.1	AcGRAS36	580	64.7826	5.74	53.7	77.02	Nucleus
Acc14653.1	AcGRAS37	486	54.6974	6.05	47.16	83.87	Nucleus
Acc14809.1	AcGRAS38	487	54.997	4.8	61.97	76.08	Nucleus
Acc14857.1	AcGRAS39	754	85.3739	5.25	52.22	74.1	Nucleus
Acc15713.1	AcGRAS40	654	72.6539	5.41	48.82	81.42	Nucleus
Acc15797.1	AcGRAS41	701	76.3624	5.93	54.24	86.88	Nucleus
Acc16443.1	AcGRAS42	693	78.6298	7.23	46.27	76.12	Nucleus
Acc16444.1	AcGRAS43	703	79.7234	5.57	42.19	74.86	Nucleus
Acc16445.1	AcGRAS44	671	76.1923	6.51	44.1	75.57	Nucleus
Acc16773.1	AcGRAS45	622	69.1433	5.57	50.02	83.38	Nucleus
Acc16846.1	AcGRAS46	758	86.2375	6.62	47.64	76.41	Nucleus
Acc17038.1	AcGRAS47	470	52.8209	5.82	57.09	100.43	Nucleus
Acc17520.1	AcGRAS48	541	60.2579	5.77	48.83	75.67	Nucleus
Acc18054.1	AcGRAS49	484	54.0541	6.17	49.82	92.11	Nucleus
Acc19054.1	AcGRAS50	432	48.7896	5.32	46.59	89.58	Nucleus
Acc19082.1	AcGRAS51	454	49.2267	5.38	46.91	94.14	Nucleus
Acc19273.1	AcGRAS52	513	57.3393	5.95	52.84	83.26	Nucleus
Acc19445.1	AcGRAS53	580	64.6465	5.63	55.74	77.86	Nucleus
Acc19898.1	AcGRAS54	705	77.1846	5.75	55.93	87.32	Nucleus
Acc19977.1	AcGRAS55	687	76.4254	5.79	47.17	80.49	Nucleus
Acc20237.1	AcGRAS56	611	67.354	6.59	50.04	77.59	Nucleus
Acc20516.1	AcGRAS57	516	57.5	5.34	55.01	76.96	Nucleus
Acc23199.1	AcGRAS58	519	57.2021	5.4	42.42	96.44	Nucleus
Acc24111.1	AcGRAS59	464	53.2016	6.27	40.98	90.13	Nucleus
Acc24553.1	AcGRAS60	599	67.4577	5.01	51.57	83.02	Nucleus
Acc24554.1	AcGRAS61	578	64.1771	5.32	41.33	88.06	Nucleus
Acc25014.1	AcGRAS62	535	59.5624	5.75	57.11	78.02	Nucleus
Acc25798.1	AcGRAS63	496	56.3024	4.74	50.71	72.72	Nucleus
Acc25853.1	AcGRAS64	755	85.1246	5.47	50.38	72.2	Nucleus
Acc21589.1	AcGRAS65	542	60.7547	5.12	54.27	83.32	Nucleus
Acc21564.1	AcGRAS66	539	60.3994	4.96	52.65	86.18	Nucleus
Acc22055.1	AcGRAS67	514	57.0224	5.89	52.26	96.03	Nucleus
Acc26297.1	AcGRAS68	543	60.6679	5.27	51.97	85.86	Nucleus
Acc27129.1	AcGRAS69	592	66.3523	5.41	49.07	82.52	Nucleus
Acc28404.1	AcGRAS70	551	60.7568	5.38	45.95	82.16	Nucleus
Acc28862.1	AcGRAS71	619	68.7809	5.43	47.67	83.46	Nucleus
Acc29703.1	AcGRAS72	484	54.2514	6.12	49.36	90.5	Nucleus
Acc30278.1	AcGRAS73	616	70.3288	5.69	43.78	80.44	Nucleus
Acc30279.1	AcGRAS74	633	72.2711	5.23	46.01	85.66	Nucleus
Acc30357.1	AcGRAS75	471	53.2411	5.8	56.34	96.33	Nucleus
Acc30505.1	AcGRAS76	665	74.1662	5.78	58.76	82.15	Nucleus
Acc30792.1	AcGRAS77	421	47.3246	6.87	43.34	97.79	Nucleus
Acc30959.1	AcGRAS78	435	48.672	6.03	44.75	91.26	Nucleus
Acc31061.1	AcGRAS79	505	56.4018	5.32	52.49	88.65	Nucleus
Acc31074.1	AcGRAS80	581	63.8018	5.01	48.94	81.19	Nucleus
Acc31177.1	AcGRAS81	550	60.2733	5.07	47.81	82.85	Nucleus
Acc31544.1	AcGRAS82	559	63.4216	5.87	42.39	81.59	Nucleus
Acc32343.1	AcGRAS83	568	64.6273	6.82	51.37	76.23	Nucleus
Acc32344.1	AcGRAS84	655	74.552	5.27	48.85	82.76	Nucleus
Acc32426.1	AcGRAS85	471	53.2411	5.95	54.66	97.13	Nucleus
Acc33441.1	AcGRAS86	409	46.0726	6.62	51.69	92.59	Nucleus
