# Supplementary material for: Genome-wide identification and expression pattern analysis of the kiwifruit GRAS transcription factor family in response to salt stress
Source: BMC Genomics. 2024 Jan 2;25:12. doi: 10.1186/s12864-023-09915-z (PMC10759511; doi:10.1186/s12864-023-09915-z)
Supplement: Supplementary file 3 — Additional file 3: Table 3. The GO enrichment analysis of the GRAS genes. [file 12864_2023_9915_MOESM3_ESM.xlsx]

## Sheet: Table3
Table3 The GO enrichment analysis of the GRAS genes.
GO name	GO id	GO class	Number of genes	Genes in GO term
negative regulation of developmental growth	GO:0048640	BP	2	AcGRAS81,AcGRAS70,
plant epidermal cell differentiation	GO:0090627	BP	2	AcGRAS2,AcGRAS22,
reproduction	GO:0000003	BP	4	AcGRAS5,AcGRAS81,AcGRAS70,AcGRAS27,
cellular response to stimulus	GO:0051716	BP	11	AcGRAS55,AcGRAS52,AcGRAS5,AcGRAS45,AcGRAS40,AcGRAS81,AcGRAS35,AcGRAS71,AcGRAS70,AcGRAS27,AcGRAS68,
RNA biosynthetic process	GO:0032774	BP	48	AcGRAS55,AcGRAS11,AcGRAS2,AcGRAS10,AcGRAS52,AcGRAS51,AcGRAS6,AcGRAS5,AcGRAS3,AcGRAS48,AcGRAS46,AcGRAS45,AcGRAS44,AcGRAS86,AcGRAS85,AcGRAS84,AcGRAS40,AcGRAS83,AcGRAS81,AcGRAS80,AcGRAS39,AcGRAS79,AcGRAS35,AcGRAS78,AcGRAS32,AcGRAS75,AcGRAS31,AcGRAS74,AcGRAS73,AcGRAS71,AcGRAS70,AcGRAS29,AcGRAS28,AcGRAS27,AcGRAS26,AcGRAS68,AcGRAS24,AcGRAS22,AcGRAS21,AcGRAS64,AcGRAS62,AcGRAS19,AcGRAS18,AcGRAS17,AcGRAS1…
anatomical structure formation involved in morphogenesis	GO:0048646	BP	2	AcGRAS86,AcGRAS32,
response to abscisic acid	GO:0009737	BP	4	AcGRAS5,AcGRAS81,AcGRAS70,AcGRAS27,
regulation of signaling	GO:0023051	BP	8	AcGRAS55,AcGRAS5,AcGRAS45,AcGRAS40,AcGRAS81,AcGRAS71,AcGRAS70,AcGRAS27,
response to gibberellin	GO:0009739	BP	6	AcGRAS5,AcGRAS85,AcGRAS81,AcGRAS75,AcGRAS70,AcGRAS27,
signaling	GO:0023052	BP	11	AcGRAS55,AcGRAS52,AcGRAS5,AcGRAS45,AcGRAS40,AcGRAS81,AcGRAS35,AcGRAS71,AcGRAS70,AcGRAS27,AcGRAS68,
gibberellic acid mediated signaling pathway	GO:0009740	BP	4	AcGRAS5,AcGRAS81,AcGRAS70,AcGRAS27,
response to brassinosteroid	GO:0009741	BP	4	AcGRAS55,AcGRAS45,AcGRAS40,AcGRAS71,
anatomical structure maturation	GO:0071695	BP	6	AcGRAS2,AcGRAS5,AcGRAS81,AcGRAS70,AcGRAS27,AcGRAS22,
brassinosteroid mediated signaling pathway	GO:0009742	BP	4	AcGRAS55,AcGRAS45,AcGRAS40,AcGRAS71,
regulation of cell cycle	GO:0051726	BP	2	AcGRAS3,AcGRAS26,
positive regulation of signaling	GO:0023056	BP	4	AcGRAS55,AcGRAS45,AcGRAS40,AcGRAS71,
negative regulation of signaling	GO:0023057	BP	4	AcGRAS5,AcGRAS81,AcGRAS70,AcGRAS27,
reproductive system development	GO:0061458	BP	4	AcGRAS5,AcGRAS81,AcGRAS70,AcGRAS27,
organic substance biosynthetic process	GO:1901576	BP	48	AcGRAS55,AcGRAS11,AcGRAS2,AcGRAS10,AcGRAS52,AcGRAS51,AcGRAS6,AcGRAS5,AcGRAS3,AcGRAS48,AcGRAS46,AcGRAS45,AcGRAS44,AcGRAS86,AcGRAS85,AcGRAS84,AcGRAS40,AcGRAS83,AcGRAS81,AcGRAS80,AcGRAS39,AcGRAS79,AcGRAS35,AcGRAS78,AcGRAS32,AcGRAS75,AcGRAS31,AcGRAS74,AcGRAS73,AcGRAS71,AcGRAS70,AcGRAS29,AcGRAS28,AcGRAS27,AcGRAS26,AcGRAS68,AcGRAS24,AcGRAS22,AcGRAS21,AcGRAS64,AcGRAS62,AcGRAS19,AcGRAS18,AcGRAS17,AcGRAS1…
response to salicylic acid	GO:0009751	BP	4	AcGRAS5,AcGRAS81,AcGRAS70,AcGRAS27,
response to alcohol	GO:0097305	BP	4	AcGRAS5,AcGRAS81,AcGRAS70,AcGRAS27,
organic substance metabolic process	GO:0071704	BP	48	AcGRAS55,AcGRAS11,AcGRAS2,AcGRAS10,AcGRAS52,AcGRAS51,AcGRAS6,AcGRAS5,AcGRAS3,AcGRAS48,AcGRAS46,AcGRAS45,AcGRAS44,AcGRAS86,AcGRAS85,AcGRAS84,AcGRAS40,AcGRAS83,AcGRAS81,AcGRAS80,AcGRAS39,AcGRAS79,AcGRAS35,AcGRAS78,AcGRAS32,AcGRAS75,AcGRAS31,AcGRAS74,AcGRAS73,AcGRAS71,AcGRAS70,AcGRAS29,AcGRAS28,AcGRAS27,AcGRAS26,AcGRAS68,AcGRAS24,AcGRAS22,AcGRAS21,AcGRAS64,AcGRAS62,AcGRAS19,AcGRAS18,AcGRAS17,AcGRAS1…
response to jasmonic acid	GO:0009753	BP	4	AcGRAS5,AcGRAS81,AcGRAS70,AcGRAS27,
organic substance catabolic process	GO:1901575	BP	2	AcGRAS81,AcGRAS70,
hormone-mediated signaling pathway	GO:0009755	BP	8	AcGRAS55,AcGRAS5,AcGRAS45,AcGRAS40,AcGRAS81,AcGRAS71,AcGRAS70,AcGRAS27,
regulation of cell differentiation	GO:0045595	BP	2	AcGRAS81,AcGRAS70,
negative regulation of cell differentiation	GO:0045596	BP	2	AcGRAS81,AcGRAS70,
regulation of trichome patterning	GO:1900032	BP	2	AcGRAS81,AcGRAS70,
negative regulation of trichome patterning	GO:1900033	BP	2	AcGRAS81,AcGRAS70,
establishment of localization	GO:0051234	BP	2	AcGRAS81,AcGRAS70,
maintenance of location	GO:0051235	BP	4	AcGRAS10,AcGRAS6,AcGRAS31,AcGRAS21,
regulation of multicellular organismal process	GO:0051239	BP	7	AcGRAS5,AcGRAS81,AcGRAS79,AcGRAS32,AcGRAS70,AcGRAS27,AcGRAS17,
negative regulation of multicellular organismal process	GO:0051241	BP	4	AcGRAS5,AcGRAS81,AcGRAS70,AcGRAS27,
hyperosmotic salinity response	GO:0042538	BP	4	AcGRAS5,AcGRAS81,AcGRAS70,AcGRAS27,
regulation of protein metabolic process	GO:0051246	BP	2	AcGRAS81,AcGRAS70,
cellular response to abiotic stimulus	GO:0071214	BP	3	AcGRAS52,AcGRAS35,AcGRAS68,
regulation of RNA metabolic process	GO:0051252	BP	48	AcGRAS55,AcGRAS11,AcGRAS2,AcGRAS10,AcGRAS52,AcGRAS51,AcGRAS6,AcGRAS5,AcGRAS3,AcGRAS48,AcGRAS46,AcGRAS45,AcGRAS44,AcGRAS86,AcGRAS85,AcGRAS84,AcGRAS40,AcGRAS83,AcGRAS81,AcGRAS80,AcGRAS39,AcGRAS79,AcGRAS35,AcGRAS78,AcGRAS32,AcGRAS75,AcGRAS31,AcGRAS74,AcGRAS73,AcGRAS71,AcGRAS70,AcGRAS29,AcGRAS28,AcGRAS27,AcGRAS26,AcGRAS68,AcGRAS24,AcGRAS22,AcGRAS21,AcGRAS64,AcGRAS62,AcGRAS19,AcGRAS18,AcGRAS17,AcGRAS1…
positive regulation of RNA metabolic process	GO:0051254	BP	3	AcGRAS83,AcGRAS39,AcGRAS64,
cellular response to acid chemical	GO:0071229	BP	4	AcGRAS5,AcGRAS81,AcGRAS70,AcGRAS27,
post-embryonic development	GO:0009791	BP	7	AcGRAS52,AcGRAS5,AcGRAS81,AcGRAS35,AcGRAS70,AcGRAS27,AcGRAS68,
regulation of hormone levels	GO:0010817	BP	2	AcGRAS3,AcGRAS26,
cellular aromatic compound metabolic process	GO:0006725	BP	48	AcGRAS55,AcGRAS11,AcGRAS2,AcGRAS10,AcGRAS52,AcGRAS51,AcGRAS6,AcGRAS5,AcGRAS3,AcGRAS48,AcGRAS46,AcGRAS45,AcGRAS44,AcGRAS86,AcGRAS85,AcGRAS84,AcGRAS40,AcGRAS83,AcGRAS81,AcGRAS80,AcGRAS39,AcGRAS79,AcGRAS35,AcGRAS78,AcGRAS32,AcGRAS75,AcGRAS31,AcGRAS74,AcGRAS73,AcGRAS71,AcGRAS70,AcGRAS29,AcGRAS28,AcGRAS27,AcGRAS26,AcGRAS68,AcGRAS24,AcGRAS22,AcGRAS21,AcGRAS64,AcGRAS62,AcGRAS19,AcGRAS18,AcGRAS17,AcGRAS1…
cellular response to environmental stimulus	GO:0104004	BP	3	AcGRAS52,AcGRAS35,AcGRAS68,
cellular response to antibiotic	GO:0071236	BP	4	AcGRAS5,AcGRAS81,AcGRAS70,AcGRAS27,
positive regulation of RNA biosynthetic process	GO:1902680	BP	3	AcGRAS83,AcGRAS39,AcGRAS64,
cellular macromolecule localization	GO:0070727	BP	4	AcGRAS10,AcGRAS6,AcGRAS31,AcGRAS21,
growth	GO:0040007	BP	4	AcGRAS2,AcGRAS81,AcGRAS70,AcGRAS22,
regulation of growth	GO:0040008	BP	2	AcGRAS81,AcGRAS70,
plant organ development	GO:0099402	BP	11	AcGRAS2,AcGRAS10,AcGRAS51,AcGRAS6,AcGRAS3,AcGRAS81,AcGRAS31,AcGRAS70,AcGRAS26,AcGRAS22,AcGRAS21,
regulation of anatomical structure morphogenesis	GO:0022603	BP	1	AcGRAS32,
response to acid chemical	GO:0001101	BP	6	AcGRAS5,AcGRAS85,AcGRAS81,AcGRAS75,AcGRAS70,AcGRAS27,
protein metabolic process	GO:0019538	BP	2	AcGRAS81,AcGRAS70,
dormancy process	GO:0022611	BP	4	AcGRAS5,AcGRAS81,AcGRAS70,AcGRAS27,
protein localization to organelle	GO:0033365	BP	4	AcGRAS10,AcGRAS6,AcGRAS31,AcGRAS21,
response to antibiotic	GO:0046677	BP	4	AcGRAS5,AcGRAS81,AcGRAS70,AcGRAS27,
regulation of shoot system morphogenesis	GO:1900618	BP	1	AcGRAS32,
system development	GO:0048731	BP	17	AcGRAS2,AcGRAS10,AcGRAS51,AcGRAS6,AcGRAS5,AcGRAS3,AcGRAS86,AcGRAS81,AcGRAS79,AcGRAS32,AcGRAS31,AcGRAS70,AcGRAS27,AcGRAS26,AcGRAS22,AcGRAS21,AcGRAS17,
regulation of cellular metabolic process	GO:0031323	BP	48	AcGRAS55,AcGRAS11,AcGRAS2,AcGRAS10,AcGRAS52,AcGRAS51,AcGRAS6,AcGRAS5,AcGRAS3,AcGRAS48,AcGRAS46,AcGRAS45,AcGRAS44,AcGRAS86,AcGRAS85,AcGRAS84,AcGRAS40,AcGRAS83,AcGRAS81,AcGRAS80,AcGRAS39,AcGRAS79,AcGRAS35,AcGRAS78,AcGRAS32,AcGRAS75,AcGRAS31,AcGRAS74,AcGRAS73,AcGRAS71,AcGRAS70,AcGRAS29,AcGRAS28,AcGRAS27,AcGRAS26,AcGRAS68,AcGRAS24,AcGRAS22,AcGRAS21,AcGRAS64,AcGRAS62,AcGRAS19,AcGRAS18,AcGRAS17,AcGRAS1…
positive regulation of cellular metabolic process	GO:0031325	BP	3	AcGRAS83,AcGRAS39,AcGRAS64,
root system development	GO:0022622	BP	2	AcGRAS2,AcGRAS22,
regulation of cellular biosynthetic process	GO:0031326	BP	48	AcGRAS55,AcGRAS11,AcGRAS2,AcGRAS10,AcGRAS52,AcGRAS51,AcGRAS6,AcGRAS5,AcGRAS3,AcGRAS48,AcGRAS46,AcGRAS45,AcGRAS44,AcGRAS86,AcGRAS85,AcGRAS84,AcGRAS40,AcGRAS83,AcGRAS81,AcGRAS80,AcGRAS39,AcGRAS79,AcGRAS35,AcGRAS78,AcGRAS32,AcGRAS75,AcGRAS31,AcGRAS74,AcGRAS73,AcGRAS71,AcGRAS70,AcGRAS29,AcGRAS28,AcGRAS27,AcGRAS26,AcGRAS68,AcGRAS24,AcGRAS22,AcGRAS21,AcGRAS64,AcGRAS62,AcGRAS19,AcGRAS18,AcGRAS17,AcGRAS1…
regulation of hormone metabolic process	GO:0032350	BP	2	AcGRAS3,AcGRAS26,
homeostatic process	GO:0042592	BP	2	AcGRAS3,AcGRAS26,
positive regulation of cellular biosynthetic process	GO:0031328	BP	3	AcGRAS83,AcGRAS39,AcGRAS64,
unidimensional cell growth	GO:0009826	BP	2	AcGRAS2,AcGRAS22,
response to radiation	GO:0009314	BP	5	AcGRAS52,AcGRAS81,AcGRAS35,AcGRAS70,AcGRAS68,
cell-cell signaling	GO:0007267	BP	2	AcGRAS81,AcGRAS70,
regulation of biological process	GO:0050789	BP	48	AcGRAS55,AcGRAS11,AcGRAS2,AcGRAS10,AcGRAS52,AcGRAS51,AcGRAS6,AcGRAS5,AcGRAS3,AcGRAS48,AcGRAS46,AcGRAS45,AcGRAS44,AcGRAS86,AcGRAS85,AcGRAS84,AcGRAS40,AcGRAS83,AcGRAS81,AcGRAS80,AcGRAS39,AcGRAS79,AcGRAS35,AcGRAS78,AcGRAS32,AcGRAS75,AcGRAS31,AcGRAS74,AcGRAS73,AcGRAS71,AcGRAS70,AcGRAS29,AcGRAS28,AcGRAS27,AcGRAS26,AcGRAS68,AcGRAS24,AcGRAS22,AcGRAS21,AcGRAS64,AcGRAS62,AcGRAS19,AcGRAS18,AcGRAS17,AcGRAS1…
cell division	GO:0051301	BP	10	AcGRAS2,AcGRAS10,AcGRAS6,AcGRAS3,AcGRAS81,AcGRAS31,AcGRAS70,AcGRAS26,AcGRAS22,AcGRAS21,
cellular response to hormone stimulus	GO:0032870	BP	8	AcGRAS55,AcGRAS5,AcGRAS45,AcGRAS40,AcGRAS81,AcGRAS71,AcGRAS70,AcGRAS27,
regulation of developmental process	GO:0050793	BP	7	AcGRAS5,AcGRAS81,AcGRAS79,AcGRAS32,AcGRAS70,AcGRAS27,AcGRAS17,
regulation of cellular process	GO:0050794	BP	48	AcGRAS55,AcGRAS11,AcGRAS2,AcGRAS10,AcGRAS52,AcGRAS51,AcGRAS6,AcGRAS5,AcGRAS3,AcGRAS48,AcGRAS46,AcGRAS45,AcGRAS44,AcGRAS86,AcGRAS85,AcGRAS84,AcGRAS40,AcGRAS83,AcGRAS81,AcGRAS80,AcGRAS39,AcGRAS79,AcGRAS35,AcGRAS78,AcGRAS32,AcGRAS75,AcGRAS31,AcGRAS74,AcGRAS73,AcGRAS71,AcGRAS70,AcGRAS29,AcGRAS28,AcGRAS27,AcGRAS26,AcGRAS68,AcGRAS24,AcGRAS22,AcGRAS21,AcGRAS64,AcGRAS62,AcGRAS19,AcGRAS18,AcGRAS17,AcGRAS1…
shoot axis formation	GO:0010346	BP	2	AcGRAS86,AcGRAS32,
multicellular organism development	GO:0007275	BP	20	AcGRAS2,AcGRAS10,AcGRAS52,AcGRAS51,AcGRAS6,AcGRAS5,AcGRAS3,AcGRAS86,AcGRAS81,AcGRAS79,AcGRAS35,AcGRAS32,AcGRAS31,AcGRAS70,AcGRAS27,AcGRAS26,AcGRAS68,AcGRAS22,AcGRAS21,AcGRAS17,
cell fate commitment	GO:0045165	BP	7	AcGRAS10,AcGRAS51,AcGRAS6,AcGRAS81,AcGRAS31,AcGRAS70,AcGRAS21,
regulation of seedling development	GO:1900140	BP	4	AcGRAS5,AcGRAS81,AcGRAS70,AcGRAS27,
cell-cell signaling involved in cell fate commitment	GO:0045168	BP	2	AcGRAS81,AcGRAS70,
monoatomic ion homeostasis	GO:0050801	BP	2	AcGRAS3,AcGRAS26,
seed germination	GO:0009845	BP	4	AcGRAS5,AcGRAS81,AcGRAS70,AcGRAS27,
meiotic cell cycle	GO:0051321	BP	2	AcGRAS81,AcGRAS70,
trichoblast maturation	GO:0048764	BP	2	AcGRAS2,AcGRAS22,
root hair cell differentiation	GO:0048765	BP	2	AcGRAS2,AcGRAS22,
root hair elongation	GO:0048767	BP	2	AcGRAS2,AcGRAS22,
root hair cell tip growth	GO:0048768	BP	2	AcGRAS2,AcGRAS22,
maintenance of protein location	GO:0045185	BP	4	AcGRAS10,AcGRAS6,AcGRAS31,AcGRAS21,
regulation of multicellular organismal development	GO:2000026	BP	7	AcGRAS5,AcGRAS81,AcGRAS79,AcGRAS32,AcGRAS70,AcGRAS27,AcGRAS17,
regulation of leaf development	GO:2000024	BP	2	AcGRAS81,AcGRAS70,
salicylic acid mediated signaling pathway	GO:0009863	BP	4	AcGRAS5,AcGRAS81,AcGRAS70,AcGRAS27,
jasmonic acid mediated signaling pathway	GO:0009867	BP	4	AcGRAS5,AcGRAS81,AcGRAS70,AcGRAS27,
cellular response to organic substance	GO:0071310	BP	8	AcGRAS55,AcGRAS5,AcGRAS45,AcGRAS40,AcGRAS81,AcGRAS71,AcGRAS70,AcGRAS27,
developmental growth involved in morphogenesis	GO:0060560	BP	2	AcGRAS2,AcGRAS22,
nitrogen compound metabolic process	GO:0006807	BP	48	AcGRAS55,AcGRAS11,AcGRAS2,AcGRAS10,AcGRAS52,AcGRAS51,AcGRAS6,AcGRAS5,AcGRAS3,AcGRAS48,AcGRAS46,AcGRAS45,AcGRAS44,AcGRAS86,AcGRAS85,AcGRAS84,AcGRAS40,AcGRAS83,AcGRAS81,AcGRAS80,AcGRAS39,AcGRAS79,AcGRAS35,AcGRAS78,AcGRAS32,AcGRAS75,AcGRAS31,AcGRAS74,AcGRAS73,AcGRAS71,AcGRAS70,AcGRAS29,AcGRAS28,AcGRAS27,AcGRAS26,AcGRAS68,AcGRAS24,AcGRAS22,AcGRAS21,AcGRAS64,AcGRAS62,AcGRAS19,AcGRAS18,AcGRAS17,AcGRAS1…
cellular response to oxygen-containing compound	GO:1901701	BP	8	AcGRAS55,AcGRAS5,AcGRAS45,AcGRAS40,AcGRAS81,AcGRAS71,AcGRAS70,AcGRAS27,
regulation of nitrogen utilization	GO:0006808	BP	2	AcGRAS81,AcGRAS70,
response to oxygen-containing compound	GO:1901700	BP	10	AcGRAS55,AcGRAS5,AcGRAS45,AcGRAS85,AcGRAS40,AcGRAS81,AcGRAS75,AcGRAS71,AcGRAS70,AcGRAS27,
transport	GO:0006810	BP	2	AcGRAS81,AcGRAS70,
tissue development	GO:0009888	BP	5	AcGRAS2,AcGRAS86,AcGRAS81,AcGRAS70,AcGRAS22,
regulation of biosynthetic process	GO:0009889	BP	48	AcGRAS55,AcGRAS11,AcGRAS2,AcGRAS10,AcGRAS52,AcGRAS51,AcGRAS6,AcGRAS5,AcGRAS3,AcGRAS48,AcGRAS46,AcGRAS45,AcGRAS44,AcGRAS86,AcGRAS85,AcGRAS84,AcGRAS40,AcGRAS83,AcGRAS81,AcGRAS80,AcGRAS39,AcGRAS79,AcGRAS35,AcGRAS78,AcGRAS32,AcGRAS75,AcGRAS31,AcGRAS74,AcGRAS73,AcGRAS71,AcGRAS70,AcGRAS29,AcGRAS28,AcGRAS27,AcGRAS26,AcGRAS68,AcGRAS24,AcGRAS22,AcGRAS21,AcGRAS64,AcGRAS62,AcGRAS19,AcGRAS18,AcGRAS17,AcGRAS1…
cellular component organization or biogenesis	GO:0071840	BP	2	AcGRAS2,AcGRAS22,
macromolecule metabolic process	GO:0043170	BP	48	AcGRAS55,AcGRAS11,AcGRAS2,AcGRAS10,AcGRAS52,AcGRAS51,AcGRAS6,AcGRAS5,AcGRAS3,AcGRAS48,AcGRAS46,AcGRAS45,AcGRAS44,AcGRAS86,AcGRAS85,AcGRAS84,AcGRAS40,AcGRAS83,AcGRAS81,AcGRAS80,AcGRAS39,AcGRAS79,AcGRAS35,AcGRAS78,AcGRAS32,AcGRAS75,AcGRAS31,AcGRAS74,AcGRAS73,AcGRAS71,AcGRAS70,AcGRAS29,AcGRAS28,AcGRAS27,AcGRAS26,AcGRAS68,AcGRAS24,AcGRAS22,AcGRAS21,AcGRAS64,AcGRAS62,AcGRAS19,AcGRAS18,AcGRAS17,AcGRAS1…
positive regulation of biosynthetic process	GO:0009891	BP	3	AcGRAS83,AcGRAS39,AcGRAS64,
asymmetric cell division	GO:0008356	BP	6	AcGRAS10,AcGRAS6,AcGRAS3,AcGRAS31,AcGRAS26,AcGRAS21,
negative regulation of metabolic process	GO:0009892	BP	2	AcGRAS81,AcGRAS70,
positive regulation of metabolic process	GO:0009893	BP	5	AcGRAS83,AcGRAS81,AcGRAS39,AcGRAS70,AcGRAS64,
regulation of catabolic process	GO:0009894	BP	2	AcGRAS81,AcGRAS70,
cellular component organization	GO:0016043	BP	2	AcGRAS2,AcGRAS22,
cell fate specification	GO:0001708	BP	5	AcGRAS10,AcGRAS51,AcGRAS6,AcGRAS31,AcGRAS21,
cell growth	GO:0016049	BP	2	AcGRAS2,AcGRAS22,
regulation of mitotic cell cycle	GO:0007346	BP	2	AcGRAS3,AcGRAS26,
regulation of seed development	GO:0080050	BP	4	AcGRAS5,AcGRAS81,AcGRAS70,AcGRAS27,
phyllome development	GO:0048827	BP	9	AcGRAS10,AcGRAS51,AcGRAS6,AcGRAS3,AcGRAS81,AcGRAS31,AcGRAS70,AcGRAS26,AcGRAS21,
seed development	GO:0048316	BP	4	AcGRAS5,AcGRAS81,AcGRAS70,AcGRAS27,
regulation of seed maturation	GO:2000034	BP	4	AcGRAS5,AcGRAS81,AcGRAS70,AcGRAS27,
regulation of secondary shoot formation	GO:2000032	BP	1	AcGRAS32,
regulation of shoot system development	GO:0048831	BP	5	AcGRAS81,AcGRAS79,AcGRAS32,AcGRAS70,AcGRAS17,
seed maturation	GO:0010431	BP	4	AcGRAS5,AcGRAS81,AcGRAS70,AcGRAS27,
regulation of seed dormancy process	GO:2000033	BP	4	AcGRAS5,AcGRAS81,AcGRAS70,AcGRAS27,
regulation of protein catabolic process	GO:0042176	BP	2	AcGRAS81,AcGRAS70,
nucleic acid metabolic process	GO:0090304	BP	48	AcGRAS55,AcGRAS11,AcGRAS2,AcGRAS10,AcGRAS52,AcGRAS51,AcGRAS6,AcGRAS5,AcGRAS3,AcGRAS48,AcGRAS46,AcGRAS45,AcGRAS44,AcGRAS86,AcGRAS85,AcGRAS84,AcGRAS40,AcGRAS83,AcGRAS81,AcGRAS80,AcGRAS39,AcGRAS79,AcGRAS35,AcGRAS78,AcGRAS32,AcGRAS75,AcGRAS31,AcGRAS74,AcGRAS73,AcGRAS71,AcGRAS70,AcGRAS29,AcGRAS28,AcGRAS27,AcGRAS26,AcGRAS68,AcGRAS24,AcGRAS22,AcGRAS21,AcGRAS64,AcGRAS62,AcGRAS19,AcGRAS18,AcGRAS17,AcGRAS1…
response to xenobiotic stimulus	GO:0009410	BP	7	AcGRAS5,AcGRAS83,AcGRAS81,AcGRAS39,AcGRAS70,AcGRAS27,AcGRAS64,
developmental maturation	GO:0021700	BP	6	AcGRAS2,AcGRAS5,AcGRAS81,AcGRAS70,AcGRAS27,AcGRAS22,
RNA metabolic process	GO:0016070	BP	48	AcGRAS55,AcGRAS11,AcGRAS2,AcGRAS10,AcGRAS52,AcGRAS51,AcGRAS6,AcGRAS5,AcGRAS3,AcGRAS48,AcGRAS46,AcGRAS45,AcGRAS44,AcGRAS86,AcGRAS85,AcGRAS84,AcGRAS40,AcGRAS83,AcGRAS81,AcGRAS80,AcGRAS39,AcGRAS79,AcGRAS35,AcGRAS78,AcGRAS32,AcGRAS75,AcGRAS31,AcGRAS74,AcGRAS73,AcGRAS71,AcGRAS70,AcGRAS29,AcGRAS28,AcGRAS27,AcGRAS26,AcGRAS68,AcGRAS24,AcGRAS22,AcGRAS21,AcGRAS64,AcGRAS62,AcGRAS19,AcGRAS18,AcGRAS17,AcGRAS1…
cellular response to brassinosteroid stimulus	GO:0071367	BP	4	AcGRAS55,AcGRAS45,AcGRAS40,AcGRAS71,
protein localization to nucleus	GO:0034504	BP	4	AcGRAS10,AcGRAS6,AcGRAS31,AcGRAS21,
response to light stimulus	GO:0009416	BP	5	AcGRAS52,AcGRAS81,AcGRAS35,AcGRAS70,AcGRAS68,
cytoskeleton-dependent cytokinesis	GO:0061640	BP	2	AcGRAS81,AcGRAS70,
response to lipid	GO:0033993	BP	10	AcGRAS55,AcGRAS5,AcGRAS45,AcGRAS85,AcGRAS40,AcGRAS81,AcGRAS75,AcGRAS71,AcGRAS70,AcGRAS27,
cellular response to gibberellin stimulus	GO:0071370	BP	4	AcGRAS5,AcGRAS81,AcGRAS70,AcGRAS27,
cell tip growth	GO:0009932	BP	2	AcGRAS2,AcGRAS22,
cellular metabolic process	GO:0044237	BP	48	AcGRAS55,AcGRAS11,AcGRAS2,AcGRAS10,AcGRAS52,AcGRAS51,AcGRAS6,AcGRAS5,AcGRAS3,AcGRAS48,AcGRAS46,AcGRAS45,AcGRAS44,AcGRAS86,AcGRAS85,AcGRAS84,AcGRAS40,AcGRAS83,AcGRAS81,AcGRAS80,AcGRAS39,AcGRAS79,AcGRAS35,AcGRAS78,AcGRAS32,AcGRAS75,AcGRAS31,AcGRAS74,AcGRAS73,AcGRAS71,AcGRAS70,AcGRAS29,AcGRAS28,AcGRAS27,AcGRAS26,AcGRAS68,AcGRAS24,AcGRAS22,AcGRAS21,AcGRAS64,AcGRAS62,AcGRAS19,AcGRAS18,AcGRAS17,AcGRAS1…
meristem structural organization	GO:0009933	BP	1	AcGRAS86,
primary metabolic process	GO:0044238	BP	48	AcGRAS55,AcGRAS11,AcGRAS2,AcGRAS10,AcGRAS52,AcGRAS51,AcGRAS6,AcGRAS5,AcGRAS3,AcGRAS48,AcGRAS46,AcGRAS45,AcGRAS44,AcGRAS86,AcGRAS85,AcGRAS84,AcGRAS40,AcGRAS83,AcGRAS81,AcGRAS80,AcGRAS39,AcGRAS79,AcGRAS35,AcGRAS78,AcGRAS32,AcGRAS75,AcGRAS31,AcGRAS74,AcGRAS73,AcGRAS71,AcGRAS70,AcGRAS29,AcGRAS28,AcGRAS27,AcGRAS26,AcGRAS68,AcGRAS24,AcGRAS22,AcGRAS21,AcGRAS64,AcGRAS62,AcGRAS19,AcGRAS18,AcGRAS17,AcGRAS1…
DNA-templated transcription	GO:0006351	BP	48	AcGRAS55,AcGRAS11,AcGRAS2,AcGRAS10,AcGRAS52,AcGRAS51,AcGRAS6,AcGRAS5,AcGRAS3,AcGRAS48,AcGRAS46,AcGRAS45,AcGRAS44,AcGRAS86,AcGRAS85,AcGRAS84,AcGRAS40,AcGRAS83,AcGRAS81,AcGRAS80,AcGRAS39,AcGRAS79,AcGRAS35,AcGRAS78,AcGRAS32,AcGRAS75,AcGRAS31,AcGRAS74,AcGRAS73,AcGRAS71,AcGRAS70,AcGRAS29,AcGRAS28,AcGRAS27,AcGRAS26,AcGRAS68,AcGRAS24,AcGRAS22,AcGRAS21,AcGRAS64,AcGRAS62,AcGRAS19,AcGRAS18,AcGRAS17,AcGRAS1…
response to stimulus	GO:0050896	BP	20	AcGRAS55,AcGRAS10,AcGRAS52,AcGRAS6,AcGRAS5,AcGRAS45,AcGRAS85,AcGRAS40,AcGRAS83,AcGRAS81,AcGRAS39,AcGRAS35,AcGRAS75,AcGRAS31,AcGRAS71,AcGRAS70,AcGRAS27,AcGRAS68,AcGRAS21,AcGRAS64,
regulation of gibberellic acid mediated signaling pathway	GO:0009937	BP	4	AcGRAS5,AcGRAS81,AcGRAS70,AcGRAS27,
heterocycle biosynthetic process	GO:0018130	BP	48	AcGRAS55,AcGRAS11,AcGRAS2,AcGRAS10,AcGRAS52,AcGRAS51,AcGRAS6,AcGRAS5,AcGRAS3,AcGRAS48,AcGRAS46,AcGRAS45,AcGRAS44,AcGRAS86,AcGRAS85,AcGRAS84,AcGRAS40,AcGRAS83,AcGRAS81,AcGRAS80,AcGRAS39,AcGRAS79,AcGRAS35,AcGRAS78,AcGRAS32,AcGRAS75,AcGRAS31,AcGRAS74,AcGRAS73,AcGRAS71,AcGRAS70,AcGRAS29,AcGRAS28,AcGRAS27,AcGRAS26,AcGRAS68,AcGRAS24,AcGRAS22,AcGRAS21,AcGRAS64,AcGRAS62,AcGRAS19,AcGRAS18,AcGRAS17,AcGRAS1…
negative regulation of gibberellic acid mediated signaling pathway	GO:0009938	BP	4	AcGRAS5,AcGRAS81,AcGRAS70,AcGRAS27,
regulation of DNA-templated transcription	GO:0006355	BP	48	AcGRAS55,AcGRAS11,AcGRAS2,AcGRAS10,AcGRAS52,AcGRAS51,AcGRAS6,AcGRAS5,AcGRAS3,AcGRAS48,AcGRAS46,AcGRAS45,AcGRAS44,AcGRAS86,AcGRAS85,AcGRAS84,AcGRAS40,AcGRAS83,AcGRAS81,AcGRAS80,AcGRAS39,AcGRAS79,AcGRAS35,AcGRAS78,AcGRAS32,AcGRAS75,AcGRAS31,AcGRAS74,AcGRAS73,AcGRAS71,AcGRAS70,AcGRAS29,AcGRAS28,AcGRAS27,AcGRAS26,AcGRAS68,AcGRAS24,AcGRAS22,AcGRAS21,AcGRAS64,AcGRAS62,AcGRAS19,AcGRAS18,AcGRAS17,AcGRAS1…
regulation of cell fate commitment	GO:0010453	BP	2	AcGRAS81,AcGRAS70,
cellular response to steroid hormone stimulus	GO:0071383	BP	4	AcGRAS55,AcGRAS45,AcGRAS40,AcGRAS71,
negative regulation of cell fate commitment	GO:0010454	BP	2	AcGRAS81,AcGRAS70,
anatomical structure development	GO:0048856	BP	20	AcGRAS2,AcGRAS10,AcGRAS52,AcGRAS51,AcGRAS6,AcGRAS5,AcGRAS3,AcGRAS86,AcGRAS81,AcGRAS79,AcGRAS35,AcGRAS32,AcGRAS31,AcGRAS70,AcGRAS27,AcGRAS26,AcGRAS68,AcGRAS22,AcGRAS21,AcGRAS17,
cellular biosynthetic process	GO:0044249	BP	48	AcGRAS55,AcGRAS11,AcGRAS2,AcGRAS10,AcGRAS52,AcGRAS51,AcGRAS6,AcGRAS5,AcGRAS3,AcGRAS48,AcGRAS46,AcGRAS45,AcGRAS44,AcGRAS86,AcGRAS85,AcGRAS84,AcGRAS40,AcGRAS83,AcGRAS81,AcGRAS80,AcGRAS39,AcGRAS79,AcGRAS35,AcGRAS78,AcGRAS32,AcGRAS75,AcGRAS31,AcGRAS74,AcGRAS73,AcGRAS71,AcGRAS70,AcGRAS29,AcGRAS28,AcGRAS27,AcGRAS26,AcGRAS68,AcGRAS24,AcGRAS22,AcGRAS21,AcGRAS64,AcGRAS62,AcGRAS19,AcGRAS18,AcGRAS17,AcGRAS1…
negative regulation of cell cycle	GO:0045786	BP	2	AcGRAS3,AcGRAS26,
regulation of primary metabolic process	GO:0080090	BP	48	AcGRAS55,AcGRAS11,AcGRAS2,AcGRAS10,AcGRAS52,AcGRAS51,AcGRAS6,AcGRAS5,AcGRAS3,AcGRAS48,AcGRAS46,AcGRAS45,AcGRAS44,AcGRAS86,AcGRAS85,AcGRAS84,AcGRAS40,AcGRAS83,AcGRAS81,AcGRAS80,AcGRAS39,AcGRAS79,AcGRAS35,AcGRAS78,AcGRAS32,AcGRAS75,AcGRAS31,AcGRAS74,AcGRAS73,AcGRAS71,AcGRAS70,AcGRAS29,AcGRAS28,AcGRAS27,AcGRAS26,AcGRAS68,AcGRAS24,AcGRAS22,AcGRAS21,AcGRAS64,AcGRAS62,AcGRAS19,AcGRAS18,AcGRAS17,AcGRAS1…
cellular component morphogenesis	GO:0032989	BP	2	AcGRAS2,AcGRAS22,
pattern specification process	GO:0007389	BP	8	AcGRAS10,AcGRAS6,AcGRAS3,AcGRAS81,AcGRAS31,AcGRAS70,AcGRAS26,AcGRAS21,
cellular response to jasmonic acid stimulus	GO:0071395	BP	4	AcGRAS5,AcGRAS81,AcGRAS70,AcGRAS27,
gene expression	GO:0010467	BP	48	AcGRAS55,AcGRAS11,AcGRAS2,AcGRAS10,AcGRAS52,AcGRAS51,AcGRAS6,AcGRAS5,AcGRAS3,AcGRAS48,AcGRAS46,AcGRAS45,AcGRAS44,AcGRAS86,AcGRAS85,AcGRAS84,AcGRAS40,AcGRAS83,AcGRAS81,AcGRAS80,AcGRAS39,AcGRAS79,AcGRAS35,AcGRAS78,AcGRAS32,AcGRAS75,AcGRAS31,AcGRAS74,AcGRAS73,AcGRAS71,AcGRAS70,AcGRAS29,AcGRAS28,AcGRAS27,AcGRAS26,AcGRAS68,AcGRAS24,AcGRAS22,AcGRAS21,AcGRAS64,AcGRAS62,AcGRAS19,AcGRAS18,AcGRAS17,AcGRAS1…
morphogenesis of a branching structure	GO:0001763	BP	2	AcGRAS86,AcGRAS32,
regulation of gene expression	GO:0010468	BP	48	AcGRAS55,AcGRAS11,AcGRAS2,AcGRAS10,AcGRAS52,AcGRAS51,AcGRAS6,AcGRAS5,AcGRAS3,AcGRAS48,AcGRAS46,AcGRAS45,AcGRAS44,AcGRAS86,AcGRAS85,AcGRAS84,AcGRAS40,AcGRAS83,AcGRAS81,AcGRAS80,AcGRAS39,AcGRAS79,AcGRAS35,AcGRAS78,AcGRAS32,AcGRAS75,AcGRAS31,AcGRAS74,AcGRAS73,AcGRAS71,AcGRAS70,AcGRAS29,AcGRAS28,AcGRAS27,AcGRAS26,AcGRAS68,AcGRAS24,AcGRAS22,AcGRAS21,AcGRAS64,AcGRAS62,AcGRAS19,AcGRAS18,AcGRAS17,AcGRAS1…
radial pattern formation	GO:0009956	BP	6	AcGRAS10,AcGRAS6,AcGRAS3,AcGRAS31,AcGRAS26,AcGRAS21,
cellular developmental process	GO:0048869	BP	11	AcGRAS2,AcGRAS10,AcGRAS51,AcGRAS6,AcGRAS81,AcGRAS79,AcGRAS31,AcGRAS70,AcGRAS22,AcGRAS21,AcGRAS17,
cellular response to lipid	GO:0071396	BP	8	AcGRAS55,AcGRAS5,AcGRAS45,AcGRAS40,AcGRAS81,AcGRAS71,AcGRAS70,AcGRAS27,
cellular response to chemical stimulus	GO:0070887	BP	8	AcGRAS55,AcGRAS5,AcGRAS45,AcGRAS40,AcGRAS81,AcGRAS71,AcGRAS70,AcGRAS27,
cellular response to fatty acid	GO:0071398	BP	4	AcGRAS5,AcGRAS81,AcGRAS70,AcGRAS27,
regulation of RNA biosynthetic process	GO:2001141	BP	48	AcGRAS55,AcGRAS11,AcGRAS2,AcGRAS10,AcGRAS52,AcGRAS51,AcGRAS6,AcGRAS5,AcGRAS3,AcGRAS48,AcGRAS46,AcGRAS45,AcGRAS44,AcGRAS86,AcGRAS85,AcGRAS84,AcGRAS40,AcGRAS83,AcGRAS81,AcGRAS80,AcGRAS39,AcGRAS79,AcGRAS35,AcGRAS78,AcGRAS32,AcGRAS75,AcGRAS31,AcGRAS74,AcGRAS73,AcGRAS71,AcGRAS70,AcGRAS29,AcGRAS28,AcGRAS27,AcGRAS26,AcGRAS68,AcGRAS24,AcGRAS22,AcGRAS21,AcGRAS64,AcGRAS62,AcGRAS19,AcGRAS18,AcGRAS17,AcGRAS1…
root development	GO:0048364	BP	2	AcGRAS2,AcGRAS22,
plant organ formation	GO:1905393	BP	2	AcGRAS86,AcGRAS32,
gibberellin mediated signaling pathway	GO:0010476	BP	4	AcGRAS5,AcGRAS81,AcGRAS70,AcGRAS27,
plant organ morphogenesis	GO:1905392	BP	2	AcGRAS2,AcGRAS22,
response to chemical	GO:0042221	BP	13	AcGRAS55,AcGRAS5,AcGRAS45,AcGRAS85,AcGRAS40,AcGRAS83,AcGRAS81,AcGRAS39,AcGRAS75,AcGRAS71,AcGRAS70,AcGRAS27,AcGRAS64,
obsolete regulation of cellular macromolecule biosynthetic process	GO:2000112	BP	48	AcGRAS55,AcGRAS11,AcGRAS2,AcGRAS10,AcGRAS52,AcGRAS51,AcGRAS6,AcGRAS5,AcGRAS3,AcGRAS48,AcGRAS46,AcGRAS45,AcGRAS44,AcGRAS86,AcGRAS85,AcGRAS84,AcGRAS40,AcGRAS83,AcGRAS81,AcGRAS80,AcGRAS39,AcGRAS79,AcGRAS35,AcGRAS78,AcGRAS32,AcGRAS75,AcGRAS31,AcGRAS74,AcGRAS73,AcGRAS71,AcGRAS70,AcGRAS29,AcGRAS28,AcGRAS27,AcGRAS26,AcGRAS68,AcGRAS24,AcGRAS22,AcGRAS21,AcGRAS64,AcGRAS62,AcGRAS19,AcGRAS18,AcGRAS17,AcGRAS1…
cellular response to organic cyclic compound	GO:0071407	BP	8	AcGRAS55,AcGRAS5,AcGRAS45,AcGRAS40,AcGRAS81,AcGRAS71,AcGRAS70,AcGRAS27,
regulation of signal transduction	GO:0009966	BP	8	AcGRAS55,AcGRAS5,AcGRAS45,AcGRAS40,AcGRAS81,AcGRAS71,AcGRAS70,AcGRAS27,
leaf development	GO:0048366	BP	9	AcGRAS10,AcGRAS51,AcGRAS6,AcGRAS3,AcGRAS81,AcGRAS31,AcGRAS70,AcGRAS26,AcGRAS21,
seedling development	GO:0090351	BP	4	AcGRAS5,AcGRAS81,AcGRAS70,AcGRAS27,
chemical homeostasis	GO:0048878	BP	2	AcGRAS3,AcGRAS26,
cellular nitrogen compound biosynthetic process	GO:0044271	BP	48	AcGRAS55,AcGRAS11,AcGRAS2,AcGRAS10,AcGRAS52,AcGRAS51,AcGRAS6,AcGRAS5,AcGRAS3,AcGRAS48,AcGRAS46,AcGRAS45,AcGRAS44,AcGRAS86,AcGRAS85,AcGRAS84,AcGRAS40,AcGRAS83,AcGRAS81,AcGRAS80,AcGRAS39,AcGRAS79,AcGRAS35,AcGRAS78,AcGRAS32,AcGRAS75,AcGRAS31,AcGRAS74,AcGRAS73,AcGRAS71,AcGRAS70,AcGRAS29,AcGRAS28,AcGRAS27,AcGRAS26,AcGRAS68,AcGRAS24,AcGRAS22,AcGRAS21,AcGRAS64,AcGRAS62,AcGRAS19,AcGRAS18,AcGRAS17,AcGRAS1…
positive regulation of signal transduction	GO:0009967	BP	4	AcGRAS55,AcGRAS45,AcGRAS40,AcGRAS71,
shoot system development	GO:0048367	BP	13	AcGRAS10,AcGRAS51,AcGRAS6,AcGRAS3,AcGRAS86,AcGRAS81,AcGRAS79,AcGRAS32,AcGRAS31,AcGRAS70,AcGRAS26,AcGRAS21,AcGRAS17,
negative regulation of signal transduction	GO:0009968	BP	4	AcGRAS5,AcGRAS81,AcGRAS70,AcGRAS27,
multicellular organismal process	GO:0032501	BP	20	AcGRAS2,AcGRAS10,AcGRAS52,AcGRAS51,AcGRAS6,AcGRAS5,AcGRAS3,AcGRAS86,AcGRAS81,AcGRAS79,AcGRAS35,AcGRAS32,AcGRAS31,AcGRAS70,AcGRAS27,AcGRAS26,AcGRAS68,AcGRAS22,AcGRAS21,AcGRAS17,
developmental process	GO:0032502	BP	20	AcGRAS2,AcGRAS10,AcGRAS52,AcGRAS51,AcGRAS6,AcGRAS5,AcGRAS3,AcGRAS86,AcGRAS81,AcGRAS79,AcGRAS35,AcGRAS32,AcGRAS31,AcGRAS70,AcGRAS27,AcGRAS26,AcGRAS68,AcGRAS22,AcGRAS21,AcGRAS17,
response to organic cyclic compound	GO:0014070	BP	8	AcGRAS55,AcGRAS5,AcGRAS45,AcGRAS40,AcGRAS81,AcGRAS71,AcGRAS70,AcGRAS27,
multicellular organism reproduction	GO:0032504	BP	4	AcGRAS5,AcGRAS81,AcGRAS70,AcGRAS27,
maintenance of protein location in cell	GO:0032507	BP	4	AcGRAS10,AcGRAS6,AcGRAS31,AcGRAS21,
maintenance of protein location in nucleus	GO:0051457	BP	4	AcGRAS10,AcGRAS6,AcGRAS31,AcGRAS21,
cellular process	GO:0009987	BP	48	AcGRAS55,AcGRAS11,AcGRAS2,AcGRAS10,AcGRAS52,AcGRAS51,AcGRAS6,AcGRAS5,AcGRAS3,AcGRAS48,AcGRAS46,AcGRAS45,AcGRAS44,AcGRAS86,AcGRAS85,AcGRAS84,AcGRAS40,AcGRAS83,AcGRAS81,AcGRAS80,AcGRAS39,AcGRAS79,AcGRAS35,AcGRAS78,AcGRAS32,AcGRAS75,AcGRAS31,AcGRAS74,AcGRAS73,AcGRAS71,AcGRAS70,AcGRAS29,AcGRAS28,AcGRAS27,AcGRAS26,AcGRAS68,AcGRAS24,AcGRAS22,AcGRAS21,AcGRAS64,AcGRAS62,AcGRAS19,AcGRAS18,AcGRAS17,AcGRAS1…
response to extracellular stimulus	GO:0009991	BP	2	AcGRAS81,AcGRAS70,
regulation of plant organ formation	GO:1905428	BP	1	AcGRAS32,
macromolecule localization	GO:0033036	BP	4	AcGRAS10,AcGRAS6,AcGRAS31,AcGRAS21,
regulation of morphogenesis of a branching structure	GO:0060688	BP	1	AcGRAS32,
root hair cell development	GO:0080147	BP	2	AcGRAS2,AcGRAS22,
regulation of nucleobase-containing compound metabolic process	GO:0019219	BP	48	AcGRAS55,AcGRAS11,AcGRAS2,AcGRAS10,AcGRAS52,AcGRAS51,AcGRAS6,AcGRAS5,AcGRAS3,AcGRAS48,AcGRAS46,AcGRAS45,AcGRAS44,AcGRAS86,AcGRAS85,AcGRAS84,AcGRAS40,AcGRAS83,AcGRAS81,AcGRAS80,AcGRAS39,AcGRAS79,AcGRAS35,AcGRAS78,AcGRAS32,AcGRAS75,AcGRAS31,AcGRAS74,AcGRAS73,AcGRAS71,AcGRAS70,AcGRAS29,AcGRAS28,AcGRAS27,AcGRAS26,AcGRAS68,AcGRAS24,AcGRAS22,AcGRAS21,AcGRAS64,AcGRAS62,AcGRAS19,AcGRAS18,AcGRAS17,AcGRAS1…
regulation of metabolic process	GO:0019222	BP	48	AcGRAS55,AcGRAS11,AcGRAS2,AcGRAS10,AcGRAS52,AcGRAS51,AcGRAS6,AcGRAS5,AcGRAS3,AcGRAS48,AcGRAS46,AcGRAS45,AcGRAS44,AcGRAS86,AcGRAS85,AcGRAS84,AcGRAS40,AcGRAS83,AcGRAS81,AcGRAS80,AcGRAS39,AcGRAS79,AcGRAS35,AcGRAS78,AcGRAS32,AcGRAS75,AcGRAS31,AcGRAS74,AcGRAS73,AcGRAS71,AcGRAS70,AcGRAS29,AcGRAS28,AcGRAS27,AcGRAS26,AcGRAS68,AcGRAS24,AcGRAS22,AcGRAS21,AcGRAS64,AcGRAS62,AcGRAS19,AcGRAS18,AcGRAS17,AcGRAS1…
mitotic cell cycle	GO:0000278	BP	2	AcGRAS3,AcGRAS26,
cellular response to salicylic acid stimulus	GO:0071446	BP	4	AcGRAS5,AcGRAS81,AcGRAS70,AcGRAS27,
obsolete metal ion homeostasis	GO:0055065	BP	2	AcGRAS3,AcGRAS26,
nitrogen utilization	GO:0019740	BP	2	AcGRAS81,AcGRAS70,
meristem initiation	GO:0010014	BP	1	AcGRAS86,
root morphogenesis	GO:0010015	BP	2	AcGRAS2,AcGRAS22,
shoot system morphogenesis	GO:0010016	BP	2	AcGRAS86,AcGRAS32,
obsolete iron ion homeostasis	GO:0055072	BP	2	AcGRAS3,AcGRAS26,
red or far-red light signaling pathway	GO:0010017	BP	3	AcGRAS52,AcGRAS35,AcGRAS68,
obsolete transition metal ion homeostasis	GO:0055076	BP	2	AcGRAS3,AcGRAS26,
response to stress	GO:0006950	BP	4	AcGRAS5,AcGRAS81,AcGRAS70,AcGRAS27,
monoatomic cation homeostasis	GO:0055080	BP	2	AcGRAS3,AcGRAS26,
trichome differentiation	GO:0010026	BP	2	AcGRAS81,AcGRAS70,
cellular response to xenobiotic stimulus	GO:0071466	BP	4	AcGRAS5,AcGRAS81,AcGRAS70,AcGRAS27,
organic cyclic compound metabolic process	GO:1901360	BP	48	AcGRAS55,AcGRAS11,AcGRAS2,AcGRAS10,AcGRAS52,AcGRAS51,AcGRAS6,AcGRAS5,AcGRAS3,AcGRAS48,AcGRAS46,AcGRAS45,AcGRAS44,AcGRAS86,AcGRAS85,AcGRAS84,AcGRAS40,AcGRAS83,AcGRAS81,AcGRAS80,AcGRAS39,AcGRAS79,AcGRAS35,AcGRAS78,AcGRAS32,AcGRAS75,AcGRAS31,AcGRAS74,AcGRAS73,AcGRAS71,AcGRAS70,AcGRAS29,AcGRAS28,AcGRAS27,AcGRAS26,AcGRAS68,AcGRAS24,AcGRAS22,AcGRAS21,AcGRAS64,AcGRAS62,AcGRAS19,AcGRAS18,AcGRAS17,AcGRAS1…
regulation of seed germination	GO:0010029	BP	4	AcGRAS5,AcGRAS81,AcGRAS70,AcGRAS27,
organic cyclic compound biosynthetic process	GO:1901362	BP	48	AcGRAS55,AcGRAS11,AcGRAS2,AcGRAS10,AcGRAS52,AcGRAS51,AcGRAS6,AcGRAS5,AcGRAS3,AcGRAS48,AcGRAS46,AcGRAS45,AcGRAS44,AcGRAS86,AcGRAS85,AcGRAS84,AcGRAS40,AcGRAS83,AcGRAS81,AcGRAS80,AcGRAS39,AcGRAS79,AcGRAS35,AcGRAS78,AcGRAS32,AcGRAS75,AcGRAS31,AcGRAS74,AcGRAS73,AcGRAS71,AcGRAS70,AcGRAS29,AcGRAS28,AcGRAS27,AcGRAS26,AcGRAS68,AcGRAS24,AcGRAS22,AcGRAS21,AcGRAS64,AcGRAS62,AcGRAS19,AcGRAS18,AcGRAS17,AcGRAS1…
response to organic substance	GO:0010033	BP	10	AcGRAS55,AcGRAS5,AcGRAS45,AcGRAS85,AcGRAS40,AcGRAS81,AcGRAS75,AcGRAS71,AcGRAS70,AcGRAS27,
cellular response to radiation	GO:0071478	BP	3	AcGRAS52,AcGRAS35,AcGRAS68,
response to osmotic stress	GO:0006970	BP	4	AcGRAS5,AcGRAS81,AcGRAS70,AcGRAS27,
cellular response to light stimulus	GO:0071482	BP	3	AcGRAS52,AcGRAS35,AcGRAS68,
developmental vegetative growth	GO:0080186	BP	2	AcGRAS81,AcGRAS70,
regulation of macromolecule biosynthetic process	GO:0010556	BP	48	AcGRAS55,AcGRAS11,AcGRAS2,AcGRAS10,AcGRAS52,AcGRAS51,AcGRAS6,AcGRAS5,AcGRAS3,AcGRAS48,AcGRAS46,AcGRAS45,AcGRAS44,AcGRAS86,AcGRAS85,AcGRAS84,AcGRAS40,AcGRAS83,AcGRAS81,AcGRAS80,AcGRAS39,AcGRAS79,AcGRAS35,AcGRAS78,AcGRAS32,AcGRAS75,AcGRAS31,AcGRAS74,AcGRAS73,AcGRAS71,AcGRAS70,AcGRAS29,AcGRAS28,AcGRAS27,AcGRAS26,AcGRAS68,AcGRAS24,AcGRAS22,AcGRAS21,AcGRAS64,AcGRAS62,AcGRAS19,AcGRAS18,AcGRAS17,AcGRAS1…
hyperosmotic response	GO:0006972	BP	4	AcGRAS5,AcGRAS81,AcGRAS70,AcGRAS27,
positive regulation of macromolecule biosynthetic process	GO:0010557	BP	3	AcGRAS83,AcGRAS39,AcGRAS64,
cellular response to red or far red light	GO:0071489	BP	3	AcGRAS52,AcGRAS35,AcGRAS68,
root epidermal cell differentiation	GO:0010053	BP	2	AcGRAS2,AcGRAS22,
positive regulation of DNA-templated transcription	GO:0045893	BP	3	AcGRAS83,AcGRAS39,AcGRAS64,
trichoblast differentiation	GO:0010054	BP	2	AcGRAS2,AcGRAS22,
cellular response to endogenous stimulus	GO:0071495	BP	8	AcGRAS55,AcGRAS5,AcGRAS45,AcGRAS40,AcGRAS81,AcGRAS71,AcGRAS70,AcGRAS27,
cellular nitrogen compound metabolic process	GO:0034641	BP	48	AcGRAS55,AcGRAS11,AcGRAS2,AcGRAS10,AcGRAS52,AcGRAS51,AcGRAS6,AcGRAS5,AcGRAS3,AcGRAS48,AcGRAS46,AcGRAS45,AcGRAS44,AcGRAS86,AcGRAS85,AcGRAS84,AcGRAS40,AcGRAS83,AcGRAS81,AcGRAS80,AcGRAS39,AcGRAS79,AcGRAS35,AcGRAS78,AcGRAS32,AcGRAS75,AcGRAS31,AcGRAS74,AcGRAS73,AcGRAS71,AcGRAS70,AcGRAS29,AcGRAS28,AcGRAS27,AcGRAS26,AcGRAS68,AcGRAS24,AcGRAS22,AcGRAS21,AcGRAS64,AcGRAS62,AcGRAS19,AcGRAS18,AcGRAS17,AcGRAS1…
cell development	GO:0048468	BP	2	AcGRAS2,AcGRAS22,
cell maturation	GO:0048469	BP	2	AcGRAS2,AcGRAS22,
nucleobase-containing compound biosynthetic process	GO:0034654	BP	48	AcGRAS55,AcGRAS11,AcGRAS2,AcGRAS10,AcGRAS52,AcGRAS51,AcGRAS6,AcGRAS5,AcGRAS3,AcGRAS48,AcGRAS46,AcGRAS45,AcGRAS44,AcGRAS86,AcGRAS85,AcGRAS84,AcGRAS40,AcGRAS83,AcGRAS81,AcGRAS80,AcGRAS39,AcGRAS79,AcGRAS35,AcGRAS78,AcGRAS32,AcGRAS75,AcGRAS31,AcGRAS74,AcGRAS73,AcGRAS71,AcGRAS70,AcGRAS29,AcGRAS28,AcGRAS27,AcGRAS26,AcGRAS68,AcGRAS24,AcGRAS22,AcGRAS21,AcGRAS64,AcGRAS62,AcGRAS19,AcGRAS18,AcGRAS17,AcGRAS1…
regulation of macromolecule metabolic process	GO:0060255	BP	48	AcGRAS55,AcGRAS11,AcGRAS2,AcGRAS10,AcGRAS52,AcGRAS51,AcGRAS6,AcGRAS5,AcGRAS3,AcGRAS48,AcGRAS46,AcGRAS45,AcGRAS44,AcGRAS86,AcGRAS85,AcGRAS84,AcGRAS40,AcGRAS83,AcGRAS81,AcGRAS80,AcGRAS39,AcGRAS79,AcGRAS35,AcGRAS78,AcGRAS32,AcGRAS75,AcGRAS31,AcGRAS74,AcGRAS73,AcGRAS71,AcGRAS70,AcGRAS29,AcGRAS28,AcGRAS27,AcGRAS26,AcGRAS68,AcGRAS24,AcGRAS22,AcGRAS21,AcGRAS64,AcGRAS62,AcGRAS19,AcGRAS18,AcGRAS17,AcGRAS1…
catabolic process	GO:0009056	BP	2	AcGRAS81,AcGRAS70,
macromolecule catabolic process	GO:0009057	BP	2	AcGRAS81,AcGRAS70,
biosynthetic process	GO:0009058	BP	48	AcGRAS55,AcGRAS11,AcGRAS2,AcGRAS10,AcGRAS52,AcGRAS51,AcGRAS6,AcGRAS5,AcGRAS3,AcGRAS48,AcGRAS46,AcGRAS45,AcGRAS44,AcGRAS86,AcGRAS85,AcGRAS84,AcGRAS40,AcGRAS83,AcGRAS81,AcGRAS80,AcGRAS39,AcGRAS79,AcGRAS35,AcGRAS78,AcGRAS32,AcGRAS75,AcGRAS31,AcGRAS74,AcGRAS73,AcGRAS71,AcGRAS70,AcGRAS29,AcGRAS28,AcGRAS27,AcGRAS26,AcGRAS68,AcGRAS24,AcGRAS22,AcGRAS21,AcGRAS64,AcGRAS62,AcGRAS19,AcGRAS18,AcGRAS17,AcGRAS1…
macromolecule biosynthetic process	GO:0009059	BP	48	AcGRAS55,AcGRAS11,AcGRAS2,AcGRAS10,AcGRAS52,AcGRAS51,AcGRAS6,AcGRAS5,AcGRAS3,AcGRAS48,AcGRAS46,AcGRAS45,AcGRAS44,AcGRAS86,AcGRAS85,AcGRAS84,AcGRAS40,AcGRAS83,AcGRAS81,AcGRAS80,AcGRAS39,AcGRAS79,AcGRAS35,AcGRAS78,AcGRAS32,AcGRAS75,AcGRAS31,AcGRAS74,AcGRAS73,AcGRAS71,AcGRAS70,AcGRAS29,AcGRAS28,AcGRAS27,AcGRAS26,AcGRAS68,AcGRAS24,AcGRAS22,AcGRAS21,AcGRAS64,AcGRAS62,AcGRAS19,AcGRAS18,AcGRAS17,AcGRAS1…
regulation of response to external stimulus	GO:0032101	BP	2	AcGRAS81,AcGRAS70,
negative regulation of growth	GO:0045926	BP	2	AcGRAS81,AcGRAS70,
regulation of response to extracellular stimulus	GO:0032104	BP	2	AcGRAS81,AcGRAS70,
negative regulation of mitotic cell cycle	GO:0045930	BP	2	AcGRAS3,AcGRAS26,
regulation of response to nutrient levels	GO:0032107	BP	2	AcGRAS81,AcGRAS70,
positive regulation of macromolecule metabolic process	GO:0010604	BP	5	AcGRAS83,AcGRAS81,AcGRAS39,AcGRAS70,AcGRAS64,
detection of external stimulus	GO:0009581	BP	3	AcGRAS52,AcGRAS35,AcGRAS68,
negative regulation of macromolecule metabolic process	GO:0010605	BP	2	AcGRAS81,AcGRAS70,
detection of abiotic stimulus	GO:0009582	BP	3	AcGRAS52,AcGRAS35,AcGRAS68,
detection of light stimulus	GO:0009583	BP	3	AcGRAS52,AcGRAS35,AcGRAS68,
regulation of reproductive process	GO:2000241	BP	4	AcGRAS5,AcGRAS81,AcGRAS70,AcGRAS27,
positive regulation of nucleobase-containing compound metabolic process	GO:0045935	BP	3	AcGRAS83,AcGRAS39,AcGRAS64,
red, far-red light phototransduction	GO:0009585	BP	3	AcGRAS52,AcGRAS35,AcGRAS68,
nucleic acid-templated transcription	GO:0097659	BP	48	AcGRAS55,AcGRAS11,AcGRAS2,AcGRAS10,AcGRAS52,AcGRAS51,AcGRAS6,AcGRAS5,AcGRAS3,AcGRAS48,AcGRAS46,AcGRAS45,AcGRAS44,AcGRAS86,AcGRAS85,AcGRAS84,AcGRAS40,AcGRAS83,AcGRAS81,AcGRAS80,AcGRAS39,AcGRAS79,AcGRAS35,AcGRAS78,AcGRAS32,AcGRAS75,AcGRAS31,AcGRAS74,AcGRAS73,AcGRAS71,AcGRAS70,AcGRAS29,AcGRAS28,AcGRAS27,AcGRAS26,AcGRAS68,AcGRAS24,AcGRAS22,AcGRAS21,AcGRAS64,AcGRAS62,AcGRAS19,AcGRAS18,AcGRAS17,AcGRAS1…
meristem development	GO:0048507	BP	1	AcGRAS86,
rhythmic process	GO:0048511	BP	2	AcGRAS2,AcGRAS22,
cell cycle process	GO:0022402	BP	2	AcGRAS81,AcGRAS70,
positive regulation of gene expression	GO:0010628	BP	5	AcGRAS83,AcGRAS81,AcGRAS39,AcGRAS70,AcGRAS64,
response to external stimulus	GO:0009605	BP	9	AcGRAS10,AcGRAS52,AcGRAS6,AcGRAS81,AcGRAS35,AcGRAS31,AcGRAS70,AcGRAS68,AcGRAS21,
negative regulation of gene expression	GO:0010629	BP	2	AcGRAS81,AcGRAS70,
cell morphogenesis	GO:0000902	BP	2	AcGRAS2,AcGRAS22,
positive regulation of biological process	GO:0048518	BP	9	AcGRAS55,AcGRAS45,AcGRAS40,AcGRAS83,AcGRAS81,AcGRAS39,AcGRAS71,AcGRAS70,AcGRAS64,
tropism	GO:0009606	BP	4	AcGRAS10,AcGRAS6,AcGRAS31,AcGRAS21,
negative regulation of biological process	GO:0048519	BP	6	AcGRAS5,AcGRAS3,AcGRAS81,AcGRAS70,AcGRAS27,AcGRAS26,
cell morphogenesis involved in differentiation	GO:0000904	BP	2	AcGRAS2,AcGRAS22,
steroid hormone mediated signaling pathway	GO:0043401	BP	4	AcGRAS55,AcGRAS45,AcGRAS40,AcGRAS71,
cell cycle	GO:0007049	BP	4	AcGRAS3,AcGRAS81,AcGRAS70,AcGRAS26,
positive regulation of nucleic acid-templated transcription	GO:1903508	BP	3	AcGRAS83,AcGRAS39,AcGRAS64,
positive regulation of cellular process	GO:0048522	BP	7	AcGRAS55,AcGRAS45,AcGRAS40,AcGRAS83,AcGRAS39,AcGRAS71,AcGRAS64,
negative regulation of cellular process	GO:0048523	BP	6	AcGRAS5,AcGRAS3,AcGRAS81,AcGRAS70,AcGRAS27,AcGRAS26,
axillary shoot meristem initiation	GO:0090506	BP	1	AcGRAS86,
reproductive process	GO:0022414	BP	4	AcGRAS5,AcGRAS81,AcGRAS70,AcGRAS27,
cytokinesis	GO:0000910	BP	2	AcGRAS81,AcGRAS70,
regulation of nucleic acid-templated transcription	GO:1903506	BP	48	AcGRAS55,AcGRAS11,AcGRAS2,AcGRAS10,AcGRAS52,AcGRAS51,AcGRAS6,AcGRAS5,AcGRAS3,AcGRAS48,AcGRAS46,AcGRAS45,AcGRAS44,AcGRAS86,AcGRAS85,AcGRAS84,AcGRAS40,AcGRAS83,AcGRAS81,AcGRAS80,AcGRAS39,AcGRAS79,AcGRAS35,AcGRAS78,AcGRAS32,AcGRAS75,AcGRAS31,AcGRAS74,AcGRAS73,AcGRAS71,AcGRAS70,AcGRAS29,AcGRAS28,AcGRAS27,AcGRAS26,AcGRAS68,AcGRAS24,AcGRAS22,AcGRAS21,AcGRAS64,AcGRAS62,AcGRAS19,AcGRAS18,AcGRAS17,AcGRAS1…
response to fatty acid	GO:0070542	BP	4	AcGRAS5,AcGRAS81,AcGRAS70,AcGRAS27,
reactive oxygen species metabolic process	GO:0072593	BP	4	AcGRAS5,AcGRAS81,AcGRAS70,AcGRAS27,
maintenance of protein localization in organelle	GO:0072595	BP	4	AcGRAS10,AcGRAS6,AcGRAS31,AcGRAS21,
heterocycle metabolic process	GO:0046483	BP	48	AcGRAS55,AcGRAS11,AcGRAS2,AcGRAS10,AcGRAS52,AcGRAS51,AcGRAS6,AcGRAS5,AcGRAS3,AcGRAS48,AcGRAS46,AcGRAS45,AcGRAS44,AcGRAS86,AcGRAS85,AcGRAS84,AcGRAS40,AcGRAS83,AcGRAS81,AcGRAS80,AcGRAS39,AcGRAS79,AcGRAS35,AcGRAS78,AcGRAS32,AcGRAS75,AcGRAS31,AcGRAS74,AcGRAS73,AcGRAS71,AcGRAS70,AcGRAS29,AcGRAS28,AcGRAS27,AcGRAS26,AcGRAS68,AcGRAS24,AcGRAS22,AcGRAS21,AcGRAS64,AcGRAS62,AcGRAS19,AcGRAS18,AcGRAS17,AcGRAS1…
anatomical structure arrangement	GO:0048532	BP	1	AcGRAS86,
negative regulation of developmental process	GO:0051093	BP	4	AcGRAS5,AcGRAS81,AcGRAS70,AcGRAS27,
regulation of cell communication	GO:0010646	BP	8	AcGRAS55,AcGRAS5,AcGRAS45,AcGRAS40,AcGRAS81,AcGRAS71,AcGRAS70,AcGRAS27,
detection of stimulus	GO:0051606	BP	3	AcGRAS52,AcGRAS35,AcGRAS68,
positive regulation of cell communication	GO:0010647	BP	4	AcGRAS55,AcGRAS45,AcGRAS40,AcGRAS71,
negative regulation of cell communication	GO:0010648	BP	4	AcGRAS5,AcGRAS81,AcGRAS70,AcGRAS27,
response to abiotic stimulus	GO:0009628	BP	11	AcGRAS10,AcGRAS52,AcGRAS6,AcGRAS5,AcGRAS81,AcGRAS35,AcGRAS31,AcGRAS70,AcGRAS27,AcGRAS68,AcGRAS21,
response to gravity	GO:0009629	BP	4	AcGRAS10,AcGRAS6,AcGRAS31,AcGRAS21,
gravitropism	GO:0009630	BP	4	AcGRAS10,AcGRAS6,AcGRAS31,AcGRAS21,
response to steroid hormone	GO:0048545	BP	4	AcGRAS55,AcGRAS45,AcGRAS40,AcGRAS71,
response to red or far red light	GO:0009639	BP	5	AcGRAS52,AcGRAS81,AcGRAS35,AcGRAS70,AcGRAS68,
protein localization	GO:0008104	BP	4	AcGRAS10,AcGRAS6,AcGRAS31,AcGRAS21,
photomorphogenesis	GO:0009640	BP	3	AcGRAS52,AcGRAS35,AcGRAS68,
fruit development	GO:0010154	BP	4	AcGRAS5,AcGRAS81,AcGRAS70,AcGRAS27,
phototransduction	GO:0007602	BP	3	AcGRAS52,AcGRAS35,AcGRAS68,
seed dormancy process	GO:0010162	BP	4	AcGRAS5,AcGRAS81,AcGRAS70,AcGRAS27,
response to salt stress	GO:0009651	BP	4	AcGRAS5,AcGRAS81,AcGRAS70,AcGRAS27,
response to nutrient levels	GO:0031667	BP	2	AcGRAS81,AcGRAS70,
anatomical structure morphogenesis	GO:0009653	BP	4	AcGRAS2,AcGRAS86,AcGRAS32,AcGRAS22,
regulation of brassinosteroid mediated signaling pathway	GO:1900457	BP	4	AcGRAS55,AcGRAS45,AcGRAS40,AcGRAS71,
meiotic cytokinesis	GO:0033206	BP	2	AcGRAS81,AcGRAS70,
positive regulation of brassinosteroid mediated signaling pathway	GO:1900459	BP	4	AcGRAS55,AcGRAS45,AcGRAS40,AcGRAS71,
cellular localization	GO:0051641	BP	4	AcGRAS10,AcGRAS6,AcGRAS31,AcGRAS21,
regionalization	GO:0003002	BP	8	AcGRAS10,AcGRAS6,AcGRAS3,AcGRAS81,AcGRAS31,AcGRAS70,AcGRAS26,AcGRAS21,
developmental process involved in reproduction	GO:0003006	BP	4	AcGRAS5,AcGRAS81,AcGRAS70,AcGRAS27,
plant epidermis development	GO:0090558	BP	4	AcGRAS2,AcGRAS81,AcGRAS70,AcGRAS22,
system process	GO:0003008	BP	2	AcGRAS81,AcGRAS70,
maintenance of location in cell	GO:0051651	BP	4	AcGRAS10,AcGRAS6,AcGRAS31,AcGRAS21,
regulation of post-embryonic development	GO:0048580	BP	4	AcGRAS5,AcGRAS81,AcGRAS70,AcGRAS27,
negative regulation of post-embryonic development	GO:0048581	BP	4	AcGRAS5,AcGRAS81,AcGRAS70,AcGRAS27,
circulatory system process	GO:0003013	BP	2	AcGRAS81,AcGRAS70,
circadian rhythm	GO:0007623	BP	2	AcGRAS2,AcGRAS22,
regulation of response to stimulus	GO:0048583	BP	8	AcGRAS55,AcGRAS5,AcGRAS45,AcGRAS40,AcGRAS81,AcGRAS71,AcGRAS70,AcGRAS27,
positive regulation of response to stimulus	GO:0048584	BP	4	AcGRAS55,AcGRAS45,AcGRAS40,AcGRAS71,
negative regulation of response to stimulus	GO:0048585	BP	4	AcGRAS5,AcGRAS81,AcGRAS70,AcGRAS27,
cell differentiation	GO:0030154	BP	11	AcGRAS2,AcGRAS10,AcGRAS51,AcGRAS6,AcGRAS81,AcGRAS79,AcGRAS31,AcGRAS70,AcGRAS22,AcGRAS21,AcGRAS17,
vascular process in circulatory system	GO:0003018	BP	2	AcGRAS81,AcGRAS70,
negative regulation of seed germination	GO:0010187	BP	4	AcGRAS5,AcGRAS81,AcGRAS70,AcGRAS27,
negative regulation of leaf development	GO:1905622	BP	2	AcGRAS81,AcGRAS70,
developmental cell growth	GO:0048588	BP	2	AcGRAS2,AcGRAS22,
developmental growth	GO:0048589	BP	4	AcGRAS2,AcGRAS81,AcGRAS70,AcGRAS22,
hormone metabolic process	GO:0042445	BP	2	AcGRAS3,AcGRAS26,
regulation of developmental vegetative growth	GO:1905613	BP	2	AcGRAS81,AcGRAS70,
inorganic ion homeostasis	GO:0098771	BP	2	AcGRAS3,AcGRAS26,
protein catabolic process	GO:0030163	BP	2	AcGRAS81,AcGRAS70,
negative regulation of developmental vegetative growth	GO:1905614	BP	2	AcGRAS81,AcGRAS70,
biological_process	GO:0008150	BP	48	AcGRAS55,AcGRAS11,AcGRAS2,AcGRAS10,AcGRAS52,AcGRAS51,AcGRAS6,AcGRAS5,AcGRAS3,AcGRAS48,AcGRAS46,AcGRAS45,AcGRAS44,AcGRAS86,AcGRAS85,AcGRAS84,AcGRAS40,AcGRAS83,AcGRAS81,AcGRAS80,AcGRAS39,AcGRAS79,AcGRAS35,AcGRAS78,AcGRAS32,AcGRAS75,AcGRAS31,AcGRAS74,AcGRAS73,AcGRAS71,AcGRAS70,AcGRAS29,AcGRAS28,AcGRAS27,AcGRAS26,AcGRAS68,AcGRAS24,AcGRAS22,AcGRAS21,AcGRAS64,AcGRAS62,AcGRAS19,AcGRAS18,AcGRAS17,AcGRAS1…
metabolic process	GO:0008152	BP	48	AcGRAS55,AcGRAS11,AcGRAS2,AcGRAS10,AcGRAS52,AcGRAS51,AcGRAS6,AcGRAS5,AcGRAS3,AcGRAS48,AcGRAS46,AcGRAS45,AcGRAS44,AcGRAS86,AcGRAS85,AcGRAS84,AcGRAS40,AcGRAS83,AcGRAS81,AcGRAS80,AcGRAS39,AcGRAS79,AcGRAS35,AcGRAS78,AcGRAS32,AcGRAS75,AcGRAS31,AcGRAS74,AcGRAS73,AcGRAS71,AcGRAS70,AcGRAS29,AcGRAS28,AcGRAS27,AcGRAS26,AcGRAS68,AcGRAS24,AcGRAS22,AcGRAS21,AcGRAS64,AcGRAS62,AcGRAS19,AcGRAS18,AcGRAS17,AcGRAS1…
meiotic cell cycle process	GO:1903046	BP	2	AcGRAS81,AcGRAS70,
reproductive structure development	GO:0048608	BP	4	AcGRAS5,AcGRAS81,AcGRAS70,AcGRAS27,
organonitrogen compound catabolic process	GO:1901565	BP	2	AcGRAS81,AcGRAS70,
multicellular organismal reproductive process	GO:0048609	BP	4	AcGRAS5,AcGRAS81,AcGRAS70,AcGRAS27,
organonitrogen compound metabolic process	GO:1901564	BP	2	AcGRAS81,AcGRAS70,
regulation of nitrogen compound metabolic process	GO:0051171	BP	48	AcGRAS55,AcGRAS11,AcGRAS2,AcGRAS10,AcGRAS52,AcGRAS51,AcGRAS6,AcGRAS5,AcGRAS3,AcGRAS48,AcGRAS46,AcGRAS45,AcGRAS44,AcGRAS86,AcGRAS85,AcGRAS84,AcGRAS40,AcGRAS83,AcGRAS81,AcGRAS80,AcGRAS39,AcGRAS79,AcGRAS35,AcGRAS78,AcGRAS32,AcGRAS75,AcGRAS31,AcGRAS74,AcGRAS73,AcGRAS71,AcGRAS70,AcGRAS29,AcGRAS28,AcGRAS27,AcGRAS26,AcGRAS68,AcGRAS24,AcGRAS22,AcGRAS21,AcGRAS64,AcGRAS62,AcGRAS19,AcGRAS18,AcGRAS17,AcGRAS1…
positive regulation of nitrogen compound metabolic process	GO:0051173	BP	3	AcGRAS83,AcGRAS39,AcGRAS64,
regulation of reactive oxygen species metabolic process	GO:2000377	BP	4	AcGRAS5,AcGRAS81,AcGRAS70,AcGRAS27,
response to far red light	GO:0010218	BP	2	AcGRAS81,AcGRAS70,
localization	GO:0051179	BP	6	AcGRAS10,AcGRAS6,AcGRAS81,AcGRAS31,AcGRAS70,AcGRAS21,
aromatic compound biosynthetic process	GO:0019438	BP	48	AcGRAS55,AcGRAS11,AcGRAS2,AcGRAS10,AcGRAS52,AcGRAS51,AcGRAS6,AcGRAS5,AcGRAS3,AcGRAS48,AcGRAS46,AcGRAS45,AcGRAS44,AcGRAS86,AcGRAS85,AcGRAS84,AcGRAS40,AcGRAS83,AcGRAS81,AcGRAS80,AcGRAS39,AcGRAS79,AcGRAS35,AcGRAS78,AcGRAS32,AcGRAS75,AcGRAS31,AcGRAS74,AcGRAS73,AcGRAS71,AcGRAS70,AcGRAS29,AcGRAS28,AcGRAS27,AcGRAS26,AcGRAS68,AcGRAS24,AcGRAS22,AcGRAS21,AcGRAS64,AcGRAS62,AcGRAS19,AcGRAS18,AcGRAS17,AcGRAS1…
biological regulation	GO:0065007	BP	48	AcGRAS55,AcGRAS11,AcGRAS2,AcGRAS10,AcGRAS52,AcGRAS51,AcGRAS6,AcGRAS5,AcGRAS3,AcGRAS48,AcGRAS46,AcGRAS45,AcGRAS44,AcGRAS86,AcGRAS85,AcGRAS84,AcGRAS40,AcGRAS83,AcGRAS81,AcGRAS80,AcGRAS39,AcGRAS79,AcGRAS35,AcGRAS78,AcGRAS32,AcGRAS75,AcGRAS31,AcGRAS74,AcGRAS73,AcGRAS71,AcGRAS70,AcGRAS29,AcGRAS28,AcGRAS27,AcGRAS26,AcGRAS68,AcGRAS24,AcGRAS22,AcGRAS21,AcGRAS64,AcGRAS62,AcGRAS19,AcGRAS18,AcGRAS17,AcGRAS1…
secondary shoot formation	GO:0010223	BP	2	AcGRAS86,AcGRAS32,
regulation of biological quality	GO:0065008	BP	6	AcGRAS10,AcGRAS6,AcGRAS3,AcGRAS31,AcGRAS26,AcGRAS21,
sexual reproduction	GO:0019953	BP	2	AcGRAS81,AcGRAS70,
cell communication	GO:0007154	BP	11	AcGRAS55,AcGRAS52,AcGRAS5,AcGRAS45,AcGRAS40,AcGRAS81,AcGRAS35,AcGRAS71,AcGRAS70,AcGRAS27,AcGRAS68,
bundle sheath cell fate specification	GO:0090610	BP	5	AcGRAS10,AcGRAS51,AcGRAS6,AcGRAS31,AcGRAS21,
trichome patterning	GO:0048629	BP	2	AcGRAS81,AcGRAS70,
response to endogenous stimulus	GO:0009719	BP	10	AcGRAS55,AcGRAS5,AcGRAS45,AcGRAS85,AcGRAS40,AcGRAS81,AcGRAS75,AcGRAS71,AcGRAS70,AcGRAS27,
vascular transport	GO:0010232	BP	2	AcGRAS81,AcGRAS70,
phloem transport	GO:0010233	BP	2	AcGRAS81,AcGRAS70,
nucleobase-containing compound metabolic process	GO:0006139	BP	48	AcGRAS55,AcGRAS11,AcGRAS2,AcGRAS10,AcGRAS52,AcGRAS51,AcGRAS6,AcGRAS5,AcGRAS3,AcGRAS48,AcGRAS46,AcGRAS45,AcGRAS44,AcGRAS86,AcGRAS85,AcGRAS84,AcGRAS40,AcGRAS83,AcGRAS81,AcGRAS80,AcGRAS39,AcGRAS79,AcGRAS35,AcGRAS78,AcGRAS32,AcGRAS75,AcGRAS31,AcGRAS74,AcGRAS73,AcGRAS71,AcGRAS70,AcGRAS29,AcGRAS28,AcGRAS27,AcGRAS26,AcGRAS68,AcGRAS24,AcGRAS22,AcGRAS21,AcGRAS64,AcGRAS62,AcGRAS19,AcGRAS18,AcGRAS17,AcGRAS1…
response to ethylene	GO:0009723	BP	4	AcGRAS5,AcGRAS81,AcGRAS70,AcGRAS27,
response to hormone	GO:0009725	BP	10	AcGRAS55,AcGRAS5,AcGRAS45,AcGRAS85,AcGRAS40,AcGRAS81,AcGRAS75,AcGRAS71,AcGRAS70,AcGRAS27,
signal transduction	GO:0007165	BP	11	AcGRAS55,AcGRAS52,AcGRAS5,AcGRAS45,AcGRAS40,AcGRAS81,AcGRAS35,AcGRAS71,AcGRAS70,AcGRAS27,AcGRAS68,
regulation of developmental growth	GO:0048638	BP	2	AcGRAS81,AcGRAS70,
nucleus	GO:0005634	CC	48	AcGRAS55,AcGRAS11,AcGRAS2,AcGRAS10,AcGRAS52,AcGRAS51,AcGRAS6,AcGRAS5,AcGRAS3,AcGRAS48,AcGRAS46,AcGRAS45,AcGRAS44,AcGRAS86,AcGRAS85,AcGRAS84,AcGRAS40,AcGRAS83,AcGRAS81,AcGRAS80,AcGRAS39,AcGRAS79,AcGRAS35,AcGRAS78,AcGRAS32,AcGRAS75,AcGRAS31,AcGRAS74,AcGRAS73,AcGRAS71,AcGRAS70,AcGRAS29,AcGRAS28,AcGRAS27,AcGRAS26,AcGRAS68,AcGRAS24,AcGRAS22,AcGRAS21,AcGRAS64,AcGRAS62,AcGRAS19,AcGRAS18,AcGRAS17,AcGRAS1…
nuclear envelope	GO:0005635	CC	1	AcGRAS13,
cytosol	GO:0005829	CC	3	AcGRAS83,AcGRAS39,AcGRAS64,
obsolete organelle part	GO:0044422	CC	1	AcGRAS13,
cellular_component	GO:0005575	CC	48	AcGRAS55,AcGRAS11,AcGRAS2,AcGRAS10,AcGRAS52,AcGRAS51,AcGRAS6,AcGRAS5,AcGRAS3,AcGRAS48,AcGRAS46,AcGRAS45,AcGRAS44,AcGRAS86,AcGRAS85,AcGRAS84,AcGRAS40,AcGRAS83,AcGRAS81,AcGRAS80,AcGRAS39,AcGRAS79,AcGRAS35,AcGRAS78,AcGRAS32,AcGRAS75,AcGRAS31,AcGRAS74,AcGRAS73,AcGRAS71,AcGRAS70,AcGRAS29,AcGRAS28,AcGRAS27,AcGRAS26,AcGRAS68,AcGRAS24,AcGRAS22,AcGRAS21,AcGRAS64,AcGRAS62,AcGRAS19,AcGRAS18,AcGRAS17,AcGRAS1…
obsolete intracellular part	GO:0044424	CC	48	AcGRAS55,AcGRAS11,AcGRAS2,AcGRAS10,AcGRAS52,AcGRAS51,AcGRAS6,AcGRAS5,AcGRAS3,AcGRAS48,AcGRAS46,AcGRAS45,AcGRAS44,AcGRAS86,AcGRAS85,AcGRAS84,AcGRAS40,AcGRAS83,AcGRAS81,AcGRAS80,AcGRAS39,AcGRAS79,AcGRAS35,AcGRAS78,AcGRAS32,AcGRAS75,AcGRAS31,AcGRAS74,AcGRAS73,AcGRAS71,AcGRAS70,AcGRAS29,AcGRAS28,AcGRAS27,AcGRAS26,AcGRAS68,AcGRAS24,AcGRAS22,AcGRAS21,AcGRAS64,AcGRAS62,AcGRAS19,AcGRAS18,AcGRAS17,AcGRAS1…
obsolete nuclear part	GO:0044428	CC	1	AcGRAS13,
cellular anatomical entity	GO:0110165	CC	48	AcGRAS55,AcGRAS11,AcGRAS2,AcGRAS10,AcGRAS52,AcGRAS51,AcGRAS6,AcGRAS5,AcGRAS3,AcGRAS48,AcGRAS46,AcGRAS45,AcGRAS44,AcGRAS86,AcGRAS85,AcGRAS84,AcGRAS40,AcGRAS83,AcGRAS81,AcGRAS80,AcGRAS39,AcGRAS79,AcGRAS35,AcGRAS78,AcGRAS32,AcGRAS75,AcGRAS31,AcGRAS74,AcGRAS73,AcGRAS71,AcGRAS70,AcGRAS29,AcGRAS28,AcGRAS27,AcGRAS26,AcGRAS68,AcGRAS24,AcGRAS22,AcGRAS21,AcGRAS64,AcGRAS62,AcGRAS19,AcGRAS18,AcGRAS17,AcGRAS1…
membrane	GO:0016020	CC	1	AcGRAS13,
endoplasmic reticulum	GO:0005783	CC	1	AcGRAS13,
endomembrane system	GO:0012505	CC	1	AcGRAS13,
organelle	GO:0043226	CC	48	AcGRAS55,AcGRAS11,AcGRAS2,AcGRAS10,AcGRAS52,AcGRAS51,AcGRAS6,AcGRAS5,AcGRAS3,AcGRAS48,AcGRAS46,AcGRAS45,AcGRAS44,AcGRAS86,AcGRAS85,AcGRAS84,AcGRAS40,AcGRAS83,AcGRAS81,AcGRAS80,AcGRAS39,AcGRAS79,AcGRAS35,AcGRAS78,AcGRAS32,AcGRAS75,AcGRAS31,AcGRAS74,AcGRAS73,AcGRAS71,AcGRAS70,AcGRAS29,AcGRAS28,AcGRAS27,AcGRAS26,AcGRAS68,AcGRAS24,AcGRAS22,AcGRAS21,AcGRAS64,AcGRAS62,AcGRAS19,AcGRAS18,AcGRAS17,AcGRAS1…
membrane-bounded organelle	GO:0043227	CC	48	AcGRAS55,AcGRAS11,AcGRAS2,AcGRAS10,AcGRAS52,AcGRAS51,AcGRAS6,AcGRAS5,AcGRAS3,AcGRAS48,AcGRAS46,AcGRAS45,AcGRAS44,AcGRAS86,AcGRAS85,AcGRAS84,AcGRAS40,AcGRAS83,AcGRAS81,AcGRAS80,AcGRAS39,AcGRAS79,AcGRAS35,AcGRAS78,AcGRAS32,AcGRAS75,AcGRAS31,AcGRAS74,AcGRAS73,AcGRAS71,AcGRAS70,AcGRAS29,AcGRAS28,AcGRAS27,AcGRAS26,AcGRAS68,AcGRAS24,AcGRAS22,AcGRAS21,AcGRAS64,AcGRAS62,AcGRAS19,AcGRAS18,AcGRAS17,AcGRAS1…
obsolete cytoplasmic part	GO:0044444	CC	4	AcGRAS83,AcGRAS39,AcGRAS64,AcGRAS13,
intracellular organelle	GO:0043229	CC	48	AcGRAS55,AcGRAS11,AcGRAS2,AcGRAS10,AcGRAS52,AcGRAS51,AcGRAS6,AcGRAS5,AcGRAS3,AcGRAS48,AcGRAS46,AcGRAS45,AcGRAS44,AcGRAS86,AcGRAS85,AcGRAS84,AcGRAS40,AcGRAS83,AcGRAS81,AcGRAS80,AcGRAS39,AcGRAS79,AcGRAS35,AcGRAS78,AcGRAS32,AcGRAS75,AcGRAS31,AcGRAS74,AcGRAS73,AcGRAS71,AcGRAS70,AcGRAS29,AcGRAS28,AcGRAS27,AcGRAS26,AcGRAS68,AcGRAS24,AcGRAS22,AcGRAS21,AcGRAS64,AcGRAS62,AcGRAS19,AcGRAS18,AcGRAS17,AcGRAS1…
nuclear membrane	GO:0031965	CC	1	AcGRAS13,
obsolete intracellular organelle part	GO:0044446	CC	1	AcGRAS13,
intracellular membrane-bounded organelle	GO:0043231	CC	48	AcGRAS55,AcGRAS11,AcGRAS2,AcGRAS10,AcGRAS52,AcGRAS51,AcGRAS6,AcGRAS5,AcGRAS3,AcGRAS48,AcGRAS46,AcGRAS45,AcGRAS44,AcGRAS86,AcGRAS85,AcGRAS84,AcGRAS40,AcGRAS83,AcGRAS81,AcGRAS80,AcGRAS39,AcGRAS79,AcGRAS35,AcGRAS78,AcGRAS32,AcGRAS75,AcGRAS31,AcGRAS74,AcGRAS73,AcGRAS71,AcGRAS70,AcGRAS29,AcGRAS28,AcGRAS27,AcGRAS26,AcGRAS68,AcGRAS24,AcGRAS22,AcGRAS21,AcGRAS64,AcGRAS62,AcGRAS19,AcGRAS18,AcGRAS17,AcGRAS1…
organelle envelope	GO:0031967	CC	1	AcGRAS13,
envelope	GO:0031975	CC	1	AcGRAS13,
cytoplasm	GO:0005737	CC	9	AcGRAS11,AcGRAS52,AcGRAS83,AcGRAS39,AcGRAS35,AcGRAS68,AcGRAS64,AcGRAS13,AcGRAS56,
obsolete cell part	GO:0044464	CC	48	AcGRAS55,AcGRAS11,AcGRAS2,AcGRAS10,AcGRAS52,AcGRAS51,AcGRAS6,AcGRAS5,AcGRAS3,AcGRAS48,AcGRAS46,AcGRAS45,AcGRAS44,AcGRAS86,AcGRAS85,AcGRAS84,AcGRAS40,AcGRAS83,AcGRAS81,AcGRAS80,AcGRAS39,AcGRAS79,AcGRAS35,AcGRAS78,AcGRAS32,AcGRAS75,AcGRAS31,AcGRAS74,AcGRAS73,AcGRAS71,AcGRAS70,AcGRAS29,AcGRAS28,AcGRAS27,AcGRAS26,AcGRAS68,AcGRAS24,AcGRAS22,AcGRAS21,AcGRAS64,AcGRAS62,AcGRAS19,AcGRAS18,AcGRAS17,AcGRAS1…
organelle membrane	GO:0031090	CC	1	AcGRAS13,
intracellular anatomical structure	GO:0005622	CC	48	AcGRAS55,AcGRAS11,AcGRAS2,AcGRAS10,AcGRAS52,AcGRAS51,AcGRAS6,AcGRAS5,AcGRAS3,AcGRAS48,AcGRAS46,AcGRAS45,AcGRAS44,AcGRAS86,AcGRAS85,AcGRAS84,AcGRAS40,AcGRAS83,AcGRAS81,AcGRAS80,AcGRAS39,AcGRAS79,AcGRAS35,AcGRAS78,AcGRAS32,AcGRAS75,AcGRAS31,AcGRAS74,AcGRAS73,AcGRAS71,AcGRAS70,AcGRAS29,AcGRAS28,AcGRAS27,AcGRAS26,AcGRAS68,AcGRAS24,AcGRAS22,AcGRAS21,AcGRAS64,AcGRAS62,AcGRAS19,AcGRAS18,AcGRAS17,AcGRAS1…
obsolete cell	GO:0005623	CC	48	AcGRAS55,AcGRAS11,AcGRAS2,AcGRAS10,AcGRAS52,AcGRAS51,AcGRAS6,AcGRAS5,AcGRAS3,AcGRAS48,AcGRAS46,AcGRAS45,AcGRAS44,AcGRAS86,AcGRAS85,AcGRAS84,AcGRAS40,AcGRAS83,AcGRAS81,AcGRAS80,AcGRAS39,AcGRAS79,AcGRAS35,AcGRAS78,AcGRAS32,AcGRAS75,AcGRAS31,AcGRAS74,AcGRAS73,AcGRAS71,AcGRAS70,AcGRAS29,AcGRAS28,AcGRAS27,AcGRAS26,AcGRAS68,AcGRAS24,AcGRAS22,AcGRAS21,AcGRAS64,AcGRAS62,AcGRAS19,AcGRAS18,AcGRAS17,AcGRAS1…
organic cyclic compound binding	GO:0097159	MF	48	AcGRAS55,AcGRAS11,AcGRAS2,AcGRAS10,AcGRAS52,AcGRAS51,AcGRAS6,AcGRAS5,AcGRAS3,AcGRAS48,AcGRAS46,AcGRAS45,AcGRAS44,AcGRAS86,AcGRAS85,AcGRAS84,AcGRAS40,AcGRAS83,AcGRAS81,AcGRAS80,AcGRAS39,AcGRAS79,AcGRAS35,AcGRAS78,AcGRAS32,AcGRAS75,AcGRAS31,AcGRAS74,AcGRAS73,AcGRAS71,AcGRAS70,AcGRAS29,AcGRAS28,AcGRAS27,AcGRAS26,AcGRAS68,AcGRAS24,AcGRAS22,AcGRAS21,AcGRAS64,AcGRAS62,AcGRAS19,AcGRAS18,AcGRAS17,AcGRAS1…
double-stranded DNA binding	GO:0003690	MF	2	AcGRAS81,AcGRAS70,
transcription regulatory region nucleic acid binding	GO:0001067	MF	2	AcGRAS81,AcGRAS70,
sequence-specific double-stranded DNA binding	GO:1990837	MF	2	AcGRAS81,AcGRAS70,
transcription regulator activity	GO:0140110	MF	48	AcGRAS55,AcGRAS11,AcGRAS2,AcGRAS10,AcGRAS52,AcGRAS51,AcGRAS6,AcGRAS5,AcGRAS3,AcGRAS48,AcGRAS46,AcGRAS45,AcGRAS44,AcGRAS86,AcGRAS85,AcGRAS84,AcGRAS40,AcGRAS83,AcGRAS81,AcGRAS80,AcGRAS39,AcGRAS79,AcGRAS35,AcGRAS78,AcGRAS32,AcGRAS75,AcGRAS31,AcGRAS74,AcGRAS73,AcGRAS71,AcGRAS70,AcGRAS29,AcGRAS28,AcGRAS27,AcGRAS26,AcGRAS68,AcGRAS24,AcGRAS22,AcGRAS21,AcGRAS64,AcGRAS62,AcGRAS19,AcGRAS18,AcGRAS17,AcGRAS1…
sequence-specific DNA binding	GO:0043565	MF	48	AcGRAS55,AcGRAS11,AcGRAS2,AcGRAS10,AcGRAS52,AcGRAS51,AcGRAS6,AcGRAS5,AcGRAS3,AcGRAS48,AcGRAS46,AcGRAS45,AcGRAS44,AcGRAS86,AcGRAS85,AcGRAS84,AcGRAS40,AcGRAS83,AcGRAS81,AcGRAS80,AcGRAS39,AcGRAS79,AcGRAS35,AcGRAS78,AcGRAS32,AcGRAS75,AcGRAS31,AcGRAS74,AcGRAS73,AcGRAS71,AcGRAS70,AcGRAS29,AcGRAS28,AcGRAS27,AcGRAS26,AcGRAS68,AcGRAS24,AcGRAS22,AcGRAS21,AcGRAS64,AcGRAS62,AcGRAS19,AcGRAS18,AcGRAS17,AcGRAS1…
heterocyclic compound binding	GO:1901363	MF	48	AcGRAS55,AcGRAS11,AcGRAS2,AcGRAS10,AcGRAS52,AcGRAS51,AcGRAS6,AcGRAS5,AcGRAS3,AcGRAS48,AcGRAS46,AcGRAS45,AcGRAS44,AcGRAS86,AcGRAS85,AcGRAS84,AcGRAS40,AcGRAS83,AcGRAS81,AcGRAS80,AcGRAS39,AcGRAS79,AcGRAS35,AcGRAS78,AcGRAS32,AcGRAS75,AcGRAS31,AcGRAS74,AcGRAS73,AcGRAS71,AcGRAS70,AcGRAS29,AcGRAS28,AcGRAS27,AcGRAS26,AcGRAS68,AcGRAS24,AcGRAS22,AcGRAS21,AcGRAS64,AcGRAS62,AcGRAS19,AcGRAS18,AcGRAS17,AcGRAS1…
binding	GO:0005488	MF	48	AcGRAS55,AcGRAS11,AcGRAS2,AcGRAS10,AcGRAS52,AcGRAS51,AcGRAS6,AcGRAS5,AcGRAS3,AcGRAS48,AcGRAS46,AcGRAS45,AcGRAS44,AcGRAS86,AcGRAS85,AcGRAS84,AcGRAS40,AcGRAS83,AcGRAS81,AcGRAS80,AcGRAS39,AcGRAS79,AcGRAS35,AcGRAS78,AcGRAS32,AcGRAS75,AcGRAS31,AcGRAS74,AcGRAS73,AcGRAS71,AcGRAS70,AcGRAS29,AcGRAS28,AcGRAS27,AcGRAS26,AcGRAS68,AcGRAS24,AcGRAS22,AcGRAS21,AcGRAS64,AcGRAS62,AcGRAS19,AcGRAS18,AcGRAS17,AcGRAS1…
transcription cis-regulatory region binding	GO:0000976	MF	2	AcGRAS81,AcGRAS70,
DNA-binding transcription factor activity	GO:0003700	MF	48	AcGRAS55,AcGRAS11,AcGRAS2,AcGRAS10,AcGRAS52,AcGRAS51,AcGRAS6,AcGRAS5,AcGRAS3,AcGRAS48,AcGRAS46,AcGRAS45,AcGRAS44,AcGRAS86,AcGRAS85,AcGRAS84,AcGRAS40,AcGRAS83,AcGRAS81,AcGRAS80,AcGRAS39,AcGRAS79,AcGRAS35,AcGRAS78,AcGRAS32,AcGRAS75,AcGRAS31,AcGRAS74,AcGRAS73,AcGRAS71,AcGRAS70,AcGRAS29,AcGRAS28,AcGRAS27,AcGRAS26,AcGRAS68,AcGRAS24,AcGRAS22,AcGRAS21,AcGRAS64,AcGRAS62,AcGRAS19,AcGRAS18,AcGRAS17,AcGRAS1…
molecular_function	GO:0003674	MF	48	AcGRAS55,AcGRAS11,AcGRAS2,AcGRAS10,AcGRAS52,AcGRAS51,AcGRAS6,AcGRAS5,AcGRAS3,AcGRAS48,AcGRAS46,AcGRAS45,AcGRAS44,AcGRAS86,AcGRAS85,AcGRAS84,AcGRAS40,AcGRAS83,AcGRAS81,AcGRAS80,AcGRAS39,AcGRAS79,AcGRAS35,AcGRAS78,AcGRAS32,AcGRAS75,AcGRAS31,AcGRAS74,AcGRAS73,AcGRAS71,AcGRAS70,AcGRAS29,AcGRAS28,AcGRAS27,AcGRAS26,AcGRAS68,AcGRAS24,AcGRAS22,AcGRAS21,AcGRAS64,AcGRAS62,AcGRAS19,AcGRAS18,AcGRAS17,AcGRAS1…
nucleic acid binding	GO:0003676	MF	48	AcGRAS55,AcGRAS11,AcGRAS2,AcGRAS10,AcGRAS52,AcGRAS51,AcGRAS6,AcGRAS5,AcGRAS3,AcGRAS48,AcGRAS46,AcGRAS45,AcGRAS44,AcGRAS86,AcGRAS85,AcGRAS84,AcGRAS40,AcGRAS83,AcGRAS81,AcGRAS80,AcGRAS39,AcGRAS79,AcGRAS35,AcGRAS78,AcGRAS32,AcGRAS75,AcGRAS31,AcGRAS74,AcGRAS73,AcGRAS71,AcGRAS70,AcGRAS29,AcGRAS28,AcGRAS27,AcGRAS26,AcGRAS68,AcGRAS24,AcGRAS22,AcGRAS21,AcGRAS64,AcGRAS62,AcGRAS19,AcGRAS18,AcGRAS17,AcGRAS1…
DNA binding	GO:0003677	MF	48	AcGRAS55,AcGRAS11,AcGRAS2,AcGRAS10,AcGRAS52,AcGRAS51,AcGRAS6,AcGRAS5,AcGRAS3,AcGRAS48,AcGRAS46,AcGRAS45,AcGRAS44,AcGRAS86,AcGRAS85,AcGRAS84,AcGRAS40,AcGRAS83,AcGRAS81,AcGRAS80,AcGRAS39,AcGRAS79,AcGRAS35,AcGRAS78,AcGRAS32,AcGRAS75,AcGRAS31,AcGRAS74,AcGRAS73,AcGRAS71,AcGRAS70,AcGRAS29,AcGRAS28,AcGRAS27,AcGRAS26,AcGRAS68,AcGRAS24,AcGRAS22,AcGRAS21,AcGRAS64,AcGRAS62,AcGRAS19,AcGRAS18,AcGRAS17,AcGRAS1…
