# Supplementary material for: Genome-wide identification and expression pattern analysis of the kiwifruit GRAS transcription factor family in response to salt stress
Source: BMC Genomics. 2024 Jan 2;25:12. doi: 10.1186/s12864-023-09915-z (PMC10759511; doi:10.1186/s12864-023-09915-z)
Supplement: Supplementary file 4 — Additional file 4: Table 4. The KEGG Pathway enrichment analysis of the GRAS genes. [file 12864_2023_9915_MOESM4_ESM.xlsx]

## Sheet: Table 4
Table 4 The KEGG Pathway enrichment analysis of the GRAS genes.
KEGG pathway name	KEGG pathway map	Number of genes	Genes in KEGG pathway map
Plant hormone signal transduction	map04075	12	AcGRAS82、AcGRAS81、AcGRAS70、AcGRAS69、AcGRAS60、AcGRAS61、AcGRAS58、AcGRAS33、AcGRAS25、AcGRAS27、AcGRAS4、AcGRAS5

## Sheet: Sheet2
#query	seed_ortholog	evalue	score	eggNOG_OGs	max_annot_lvl	COG_category	Description	Preferred_name	GOs	EC	KEGG_ko	KEGG_Pathway	KEGG_Module	KEGG_Reaction	KEGG_rclass	BRITE	KEGG_TC	CAZy	BiGG_Reaction	PFAMs
PSR85944.1	29760.VIT_07s0005g01500.t01	6.75e-171	504	28K9J@1|root,2QQYY@2759|Eukaryota,37JRT@33090|Viridiplantae,3GEV3@35493|Streptophyta	35493|Streptophyta	K	Belongs to the GRAS family	-	-	-	ko:K14494	ko04075,map04075	-	-	-	ko00000,ko00001	-	-	-	GRAS
PSR88147.1	29760.VIT_01s0011g05260.t01	7.76e-285	793	28K9J@1|root,2QPMG@2759|Eukaryota,37KYY@33090|Viridiplantae,3G8EK@35493|Streptophyta	35493|Streptophyta	K	Belongs to the GRAS family	GAI	GO:0000003,GO:0000910,GO:0001067,GO:0001101,GO:0003674,GO:0003676,GO:0003677,GO:0003700,GO:0005488,GO:0005575,GO:0005622,GO:0005623,GO:0005634,GO:0006355,GO:0006808,GO:0006810,GO:0006950,GO:0006970,GO:0006972,GO:0007049,GO:0007154,GO:0007165,GO:0008150,GO:0009314,GO:0009416,GO:0009628,GO:0009639,GO:0009651,GO:0009719,GO:0009723,GO:0009725,GO:0009737,GO:0009739,GO:0009740,GO:0009751,GO:0009753,GO:…	-	ko:K14494	ko04075,map04075	-	-	-	ko00000,ko00001	-	-	-	DELLA,GRAS
PSR91063.1	29760.VIT_01s0011g05260.t01	1.99e-285	794	28K9J@1|root,2QPMG@2759|Eukaryota,37KYY@33090|Viridiplantae,3G8EK@35493|Streptophyta	35493|Streptophyta	K	Belongs to the GRAS family	GAI	GO:0000003,GO:0000910,GO:0001067,GO:0001101,GO:0003674,GO:0003676,GO:0003677,GO:0003700,GO:0005488,GO:0005575,GO:0005622,GO:0005623,GO:0005634,GO:0006355,GO:0006808,GO:0006810,GO:0006950,GO:0006970,GO:0006972,GO:0007049,GO:0007154,GO:0007165,GO:0008150,GO:0009314,GO:0009416,GO:0009628,GO:0009639,GO:0009651,GO:0009719,GO:0009723,GO:0009725,GO:0009737,GO:0009739,GO:0009740,GO:0009751,GO:0009753,GO:…	-	ko:K14494	ko04075,map04075	-	-	-	ko00000,ko00001	-	-	-	DELLA,GRAS
PSR92511.1	3760.EMJ25971	3.29e-216	620	28K9J@1|root,2QQYY@2759|Eukaryota,37JRT@33090|Viridiplantae,3GEV3@35493|Streptophyta,4JSCF@91835|fabids	35493|Streptophyta	K	Belongs to the GRAS family	-	-	-	ko:K14494	ko04075,map04075	-	-	-	ko00000,ko00001	-	-	-	GRAS
PSR97901.1	3760.EMJ25971	4.22e-226	646	28K9J@1|root,2QQYY@2759|Eukaryota,37JRT@33090|Viridiplantae,3GEV3@35493|Streptophyta,4JSCF@91835|fabids	35493|Streptophyta	K	Belongs to the GRAS family	-	-	-	ko:K14494	ko04075,map04075	-	-	-	ko00000,ko00001	-	-	-	GRAS
PSR97902.1	3641.EOY06704	1.17e-211	608	28K9J@1|root,2QQYY@2759|Eukaryota,37JRT@33090|Viridiplantae,3GEV3@35493|Streptophyta	35493|Streptophyta	K	Belongs to the GRAS family	-	-	-	ko:K14494	ko04075,map04075	-	-	-	ko00000,ko00001	-	-	-	GRAS
PSS01841.1	29760.VIT_11s0016g04630.t01	1.17e-273	761	28K9J@1|root,2QPMG@2759|Eukaryota,37KYY@33090|Viridiplantae,3G8EK@35493|Streptophyta	35493|Streptophyta	K	Belongs to the GRAS family	-	-	-	ko:K14494	ko04075,map04075	-	-	-	ko00000,ko00001	-	-	-	DELLA,GRAS
PSS15627.1	29760.VIT_11s0016g04630.t01	1.83e-276	768	28K9J@1|root,2QPMG@2759|Eukaryota,37KYY@33090|Viridiplantae,3G8EK@35493|Streptophyta	35493|Streptophyta	K	Belongs to the GRAS family	-	-	-	ko:K14494	ko04075,map04075	-	-	-	ko00000,ko00001	-	-	-	DELLA,GRAS
PSS20895.1	29760.VIT_11s0016g04630.t01	1.06e-265	741	28K9J@1|root,2QPMG@2759|Eukaryota,37KYY@33090|Viridiplantae,3G8EK@35493|Streptophyta	35493|Streptophyta	K	Belongs to the GRAS family	-	-	-	ko:K14494	ko04075,map04075	-	-	-	ko00000,ko00001	-	-	-	DELLA,GRAS
PSS21465.1	3694.POPTR_0005s14540.1	3.71e-281	786	28K9J@1|root,2QPMG@2759|Eukaryota,37KYY@33090|Viridiplantae,3G8EK@35493|Streptophyta,4JDP5@91835|fabids	35493|Streptophyta	K	Belongs to the GRAS family	GAI	GO:0001101,GO:0003674,GO:0003676,GO:0003677,GO:0003700,GO:0005488,GO:0005575,GO:0005622,GO:0005623,GO:0005634,GO:0006355,GO:0006950,GO:0006970,GO:0006972,GO:0007154,GO:0007165,GO:0008150,GO:0009628,GO:0009651,GO:0009719,GO:0009723,GO:0009725,GO:0009737,GO:0009739,GO:0009740,GO:0009751,GO:0009753,GO:0009755,GO:0009863,GO:0009867,GO:0009889,GO:0009937,GO:0009938,GO:0009966,GO:0009968,GO:0009987,GO:…	-	ko:K14494	ko04075,map04075	-	-	-	ko00000,ko00001	-	-	-	DELLA,GRAS
PSS36228.1	29760.VIT_11s0016g04630.t01	9.77e-271	754	28K9J@1|root,2QPMG@2759|Eukaryota,37KYY@33090|Viridiplantae,3G8EK@35493|Streptophyta	35493|Streptophyta	K	Belongs to the GRAS family	-	-	-	ko:K14494	ko04075,map04075	-	-	-	ko00000,ko00001	-	-	-	DELLA,GRAS
PSS36653.1	3694.POPTR_0004s08890.1	3.17e-282	788	28K9J@1|root,2QPMG@2759|Eukaryota,37KYY@33090|Viridiplantae,3G8EK@35493|Streptophyta,4JDP5@91835|fabids	35493|Streptophyta	K	Belongs to the GRAS family	GAI	GO:0001101,GO:0003674,GO:0003676,GO:0003677,GO:0003700,GO:0005488,GO:0005575,GO:0005622,GO:0005623,GO:0005634,GO:0006355,GO:0006950,GO:0006970,GO:0006972,GO:0007154,GO:0007165,GO:0008150,GO:0009628,GO:0009651,GO:0009719,GO:0009723,GO:0009725,GO:0009737,GO:0009739,GO:0009740,GO:0009751,GO:0009753,GO:0009755,GO:0009863,GO:0009867,GO:0009889,GO:0009937,GO:0009938,GO:0009966,GO:0009968,GO:0009987,GO:…	-	ko:K14494	ko04075,map04075	-	-	-	ko00000,ko00001	-	-	-	DELLA,GRAS
