# Supplementary material for: Genome-wide identification and expression pattern analysis of the kiwifruit GRAS transcription factor family in response to salt stress
Source: BMC Genomics. 2024 Jan 2;25:12. doi: 10.1186/s12864-023-09915-z (PMC10759511; doi:10.1186/s12864-023-09915-z)
Supplement: Supplementary file 5 — Additional file 5. The primers information for quantitative real-time PCR. [file 12864_2023_9915_MOESM5_ESM.xlsx]

## Sheet: Additional file 5
Additional file 5 The primers information for quantitative real-time PCR
Gene name	Upstream primer（5'-3'）	Downstream primer（5'-3'）
Actin	GAGCGTGAAATTGTGAGGGAC	CCAATGGTAATCACCTGCCC
AcGRAS61	CGGTTTGGAATGGTGGAGGA	ATTGGTGTTCCCTTCCAGCC
AcGRAS21	CTTGGGAAGGTTCGTGGAGG	TTCGGATCTCCCTTGACAGC
AcGRAS6	TTGGGATGTTCCCTTCCGAC	AGCGAGGGAACTGATGGGAT
